# Supplementary material for: Ni-catalyzed asymmetric decarboxylation for the construction of carbocycles with contiguous quaternary carbon stereocenters
Source: Chem Sci. 2024 Nov 26;16(2):834–9. doi: 10.1039/d4sc06849a (PMC11621946; doi:10.1039/d4sc06849a)
Supplement: SC-016-D4SC06849A-s002 [file SC-016-D4SC06849A-s002.cif]

# Supplementary Information (SI) for Chemical Science.
# This journal is © The Royal Society of Chemistry 2024

####################################################################### 
# 
# This file contains crystal structure data downloaded from the 
# Cambridge Structural Database (CSD) hosted by the Cambridge 
# Crystallographic Data Centre (CCDC).
# 
# Full information about CCDC data access policies and citation 
# guidelines are available at http://www.ccdc.cam.ac.uk/access/V1 
# 
# Audit and citation data items may have been added by the CCDC. 
# Please retain this information to preserve the provenance of 
# this file and to allow appropriate attribution of the data. 
# 
#######################################################################

data_exp_2926
_database_code_depnum_ccdc_archive 'CCDC 2120637'
loop_
_audit_author_name
_audit_author_address
'Wei-Peng Chen'
;Frontier Institute of Science and Technology (FIST), Xi an Jiaotong University
China
;
_audit_update_record             
;
2021-11-08 deposited with the CCDC.	2024-11-25 downloaded from the CCDC.
;
_audit_creation_date             2021-03-27
_audit_creation_method           
;
Olex2 1.3-alpha
(compiled 2020.09.11 svn.r3730fd0d for OlexSys, GUI svn.r6159)
;
_shelx_SHELXL_version_number     2018/3
_chemical_name_common            ?
_chemical_name_systematic        ?
_chemical_formula_moiety         'C30 H25 N O3'
_chemical_formula_sum            'C30 H25 N O3'
_chemical_formula_weight         447.51
_chemical_absolute_configuration unk
_chemical_melting_point          ?
loop_
_atom_type_symbol
_atom_type_description
_atom_type_scat_dispersion_real
_atom_type_scat_dispersion_imag
_atom_type_scat_source
C C 0.0181 0.0091 'International Tables Vol C Tables 4.2.6.8 and 6.1.1.4'
H H 0.0000 0.0000 'International Tables Vol C Tables 4.2.6.8 and 6.1.1.4'
N N 0.0311 0.0180 'International Tables Vol C Tables 4.2.6.8 and 6.1.1.4'
O O 0.0492 0.0322 'International Tables Vol C Tables 4.2.6.8 and 6.1.1.4'

_shelx_space_group_comment       
;
The symmetry employed for this shelxl refinement is uniquely defined
by the following loop, which should always be used as a source of
symmetry information in preference to the above space-group names.
They are only intended as comments.
;
_space_group_crystal_system      triclinic
_space_group_IT_number           1
_space_group_name_H-M_alt        'P 1'
_space_group_name_Hall           'P 1'
loop_
_space_group_symop_operation_xyz
'x, y, z'

_cell_length_a                   9.9067(2)
_cell_length_b                   11.5214(3)
_cell_length_c                   11.6032(3)
_cell_angle_alpha                93.702(2)
_cell_angle_beta                 109.012(2)
_cell_angle_gamma                103.102(2)
_cell_volume                     1205.68(5)
_cell_formula_units_Z            2
_cell_measurement_reflns_used    6463
_cell_measurement_temperature    149.99(10)
_cell_measurement_theta_max      73.6480
_cell_measurement_theta_min      3.9630
_shelx_estimated_absorpt_T_max   ?
_shelx_estimated_absorpt_T_min   ?
_exptl_absorpt_coefficient_mu    0.630
_exptl_absorpt_correction_T_max  1.00000
_exptl_absorpt_correction_T_min  0.86440
_exptl_absorpt_correction_type   multi-scan
_exptl_absorpt_process_details   
;
CrysAlisPro 1.171.38.43f (Rigaku Oxford Diffraction, 2015)
Empirical absorption correction using spherical harmonics,
 implemented in SCALE3 ABSPACK scaling algorithm.
;
_exptl_absorpt_special_details   ?
_exptl_crystal_colour            colorless
_exptl_crystal_density_diffrn    1.233
_exptl_crystal_density_meas      ?
_exptl_crystal_density_method    ?
_exptl_crystal_description       block
_exptl_crystal_F_000             472
_exptl_crystal_size_max          0.13
_exptl_crystal_size_mid          0.10
_exptl_crystal_size_min          0.08
_exptl_transmission_factor_max   ?
_exptl_transmission_factor_min   ?
_diffrn_reflns_av_R_equivalents  0.0204
_diffrn_reflns_av_unetI/netI     0.0266
_diffrn_reflns_Laue_measured_fraction_full 0.998
_diffrn_reflns_Laue_measured_fraction_max 0.961
_diffrn_reflns_limit_h_max       11
_diffrn_reflns_limit_h_min       -12
_diffrn_reflns_limit_k_max       14
_diffrn_reflns_limit_k_min       -14
_diffrn_reflns_limit_l_max       13
_diffrn_reflns_limit_l_min       -14
_diffrn_reflns_number            8318
_diffrn_reflns_point_group_measured_fraction_full 0.607
_diffrn_reflns_point_group_measured_fraction_max 0.580
_diffrn_reflns_theta_full        67.684
_diffrn_reflns_theta_max         73.845
_diffrn_reflns_theta_min         3.985
_diffrn_ambient_environment      N~2~
_diffrn_ambient_temperature      149.99(10)
_diffrn_detector                 'CCD plate'
_diffrn_detector_area_resol_mean 5.2684
_diffrn_detector_type            AtlasS2
_diffrn_measured_fraction_theta_full 0.998
_diffrn_measured_fraction_theta_max 0.961
_diffrn_measurement_details      
;
List of Runs (angles in degrees, time in seconds):

  # Type    Start    End  Width  t~exp~   \w     \q     \k     \f   Frames
#--------------------------------------------------------------------------
  1  \w    -65.00  33.00   1.00    1.00    --  -40.73  38.00 -90.00   98
  2  \w      2.00  27.00   1.00    1.00    --   40.73 -99.00   0.00   25
  3  \w     47.00  93.00   1.00    1.00    --   40.73-125.00 -60.00   46
  4  \w     59.00  96.00   1.00    1.00    --   40.73-125.00  60.00   37
  5  \w     41.00  98.00   1.00    1.00    --  107.58-125.00  30.00   57
  6  \w     66.00 121.00   1.00    1.00    --  107.58-125.00  90.00   55
  7  \w     49.00  75.00   1.00    1.00    --  107.58-125.00 -60.00   26
  8  \w     87.00 117.00   1.00    1.00    --  107.58-125.00 -60.00   30
  9  \w     35.00 137.00   1.00    1.00    --  107.58 -61.00-180.00  102
 10  \w     57.00 174.00   1.00    1.00    --  107.58  15.00 -90.00  117
 11  \w    152.00 178.00   1.00    1.00    --  107.58 125.00-150.00   26
 12  \w     91.00 178.00   1.00    1.00    --  107.58  77.00 -60.00   87
 13  \w     84.00 125.00   1.00    1.00    --  107.58  77.00   0.00   41
 14  \w    119.00 178.00   1.00    1.00    --  107.58  61.00 150.00   59
 15  \w     35.00 130.00   1.00    1.00    --  107.58 -45.00   0.00   95
 16  \w     38.00  99.00   1.00    1.00    --  107.58 -94.00 150.00   61
 17  \w    -69.00  27.00   1.00    1.00    --  -40.73  57.00  30.00   96
 18  \w   -104.00 -18.00   1.00    1.00    --  -40.73 -38.00  90.00   86
;
_diffrn_measurement_device       'four-circle diffractometer'
_diffrn_measurement_device_type  'SuperNova, Dual, Cu at zero, AtlasS2'
_diffrn_measurement_method       '\w scans'
_diffrn_orient_matrix_type       
'CrysAlisPro convention (1999,Acta A55,543-557)'
_diffrn_orient_matrix_UB_11      0.0799044000
_diffrn_orient_matrix_UB_12      -0.0961392000
_diffrn_orient_matrix_UB_13      0.0502100000
_diffrn_orient_matrix_UB_21      -0.1187125000
_diffrn_orient_matrix_UB_22      -0.0487667000
_diffrn_orient_matrix_UB_23      0.0562769000
_diffrn_orient_matrix_UB_31      -0.0926236000
_diffrn_orient_matrix_UB_32      -0.0875361000
_diffrn_orient_matrix_UB_33      -0.1203681000
_diffrn_radiation_monochromator  mirror
_diffrn_radiation_probe          x-ray
_diffrn_radiation_type           'Cu K\a'
_diffrn_radiation_wavelength     1.54184
_diffrn_source                   'micro-focus sealed X-ray tube'
_diffrn_source_type              'SuperNova (Cu) X-ray Source'
_reflns_Friedel_coverage         0.207
_reflns_Friedel_fraction_full    0.216
_reflns_Friedel_fraction_max     0.199
_reflns_number_gt                5503
_reflns_number_total             5676
_reflns_odcompleteness_completeness 99.93
_reflns_odcompleteness_iscentric 1
_reflns_odcompleteness_theta     66.97
_reflns_special_details          
;
 Reflections were merged by SHELXL according to the crystal
 class for the calculation of statistics and refinement.
 
 _reflns_Friedel_fraction is defined as the number of unique
 Friedel pairs measured divided by the number that would be
 possible theoretically, ignoring centric projections and
 systematic absences. Completness statistics refer to single and
 composite reflections containing twin component 1 only.
;
_reflns_threshold_expression     'I > 2\s(I)'
_computing_cell_refinement       'CrysAlisPro 1.171.38.43f (Rigaku OD, 2015)'
_computing_data_collection       'CrysAlisPro 1.171.38.43f (Rigaku OD, 2015)'
_computing_data_reduction        'CrysAlisPro 1.171.38.43f (Rigaku OD, 2015)'
_computing_molecular_graphics    'Olex2 1.3-alpha (Dolomanov et al., 2009)'
_computing_publication_material  'Olex2 1.3-alpha (Dolomanov et al., 2009)'
_computing_structure_refinement  'SHELXL 2018/3 (Sheldrick, 2015)'
_computing_structure_solution    'SHELXT 2018/2 (Sheldrick, 2018)'
_refine_diff_density_max         0.545
_refine_diff_density_min         -0.681
_refine_diff_density_rms         0.048
_refine_ls_abs_structure_details 
;
 Refined as an inversion twin.
;
_refine_ls_abs_structure_Flack   0.0(2)
_refine_ls_extinction_coef       0.0068(7)
_refine_ls_extinction_expression Fc^*^=kFc[1+0.001xFc^2^\l^3^/sin(2\q)]^-1/4^
_refine_ls_extinction_method     'SHELXL-2018/3 (Sheldrick 2018)'
_refine_ls_goodness_of_fit_ref   1.040
_refine_ls_hydrogen_treatment    mixed
_refine_ls_matrix_type           full
_refine_ls_number_parameters     644
_refine_ls_number_reflns         5676
_refine_ls_number_restraints     50
_refine_ls_R_factor_all          0.0403
_refine_ls_R_factor_gt           0.0392
_refine_ls_restrained_S_all      1.150
_refine_ls_shift/su_max          0.002
_refine_ls_shift/su_mean         0.000
_refine_ls_structure_factor_coef Fsqd
_refine_ls_weighting_details     
'w=1/[\s^2^(Fo^2^)+(0.0616P)^2^+0.2642P] where P=(Fo^2^+2Fc^2^)/3'
_refine_ls_weighting_scheme      calc
_refine_ls_wR_factor_gt          0.1031
_refine_ls_wR_factor_ref         0.1045
_refine_special_details          
;
 Refined as a 2-component inversion twin.
;
_olex2_refinement_description    
;
1. Twinned data refinement
 Scales: 1.0(3)
 -0.0(3)
2. Fixed Uiso
 At 1.2 times of:
  All C(H) groups, All C(H,H) groups
 At 1.5 times of:
  All C(H,H,H) groups
3. Restrained distances
 C62-C61 = C60-C59
 1.32 with sigma of 0.01
 C62-C61 \\sim C60-C59
 with sigma of 0.02
4. Rigid bond restraints
 C61, C62
 with sigma for 1-2 distances of 0.002 and sigma for 1-3 distances of 0.002
 C62, C61
 with sigma for 1-2 distances of 0.002 and sigma for 1-3 distances of 0.002
 C59, C60
 with sigma for 1-2 distances of 0.002 and sigma for 1-3 distances of 0.002
5. Uiso/Uaniso restraints and constraints
C59 \\sim C60: within 2A with sigma of 0.002 and sigma for terminal atoms of
0.004 within 2A
C62 \\sim C61: within 2A with sigma of 0.002 and sigma for terminal atoms of
0.004 within 2A
Uanis(C59) \\sim Ueq, Uanis(C62) \\sim Ueq: with sigma of 0.002 and sigma for
terminal atoms of 0.004
6. Rigid body (RIGU) restrains
 C58, C59, C60
 with sigma for 1-2 distances of 0.001 and sigma for 1-3 distances of 0.002
 C58, C61, C62
 with sigma for 1-2 distances of 0.001 and sigma for 1-3 distances of 0.002
7. Others
 Sof(H58A)=Sof(C61)=Sof(H61A)=Sof(H61B)=Sof(C62)=1-FVAR(1)
 Sof(H58)=Sof(C59)=Sof(C60)=Sof(H60A)=Sof(H60B)=FVAR(1)
8.a Ternary CH refined with riding coordinates:
 C13(H13), C43(H43)
8.b Secondary CH2 refined with riding coordinates:
 C14(H14A,H14B), C28(H28A,H28B), C44(H44A,H44B), C50(H50A,H50B)
8.c Aromatic/amide H refined with riding coordinates:
 C2(H2), C3(H3), C5(H5), C6(H6), C8(H8), C9(H9), C10(H10), C11(H11), C12(H12),
 C18(H18), C19(H19), C20(H20), C21(H21), C22(H22), C24(H24), C32(H32), C33(H33),
  C34(H34), C35(H35), C36(H36), C38(H38), C39(H39), C41(H41), C42(H42),
 C53(H53), C54(H54), C55(H55), C56(H56), C57(H57), C58(H58A), C58(H58)
8.d X=CH2 refined with riding coordinates:
 C60(H60A,H60B), C61(H61A,H61B)
8.e Idealised Me refined as rotating group:
 C29(H29A,H29B,H29C), C51(H51A,H51B,H51C)
;
_atom_sites_solution_hydrogens   mixed
_atom_sites_solution_primary     dual
_atom_sites_solution_secondary   ?
loop_
_atom_site_label
_atom_site_type_symbol
_atom_site_fract_x
_atom_site_fract_y
_atom_site_fract_z
_atom_site_U_iso_or_equiv
_atom_site_adp_type
_atom_site_occupancy
_atom_site_site_symmetry_order
_atom_site_calc_flag
_atom_site_refinement_flags_posn
_atom_site_refinement_flags_adp
_atom_site_refinement_flags_occupancy
_atom_site_disorder_assembly
_atom_site_disorder_group
O1 O 0.6468(2) 0.73409(17) 0.70106(18) 0.0307(4) Uani 1 1 d . . . . .
O2 O 0.8876(2) 0.73992(17) 0.7438(2) 0.0341(5) Uani 1 1 d . . . . .
O3 O 0.4867(2) 0.98422(18) 0.66818(19) 0.0335(4) Uani 1 1 d . . . . .
N1 N 1.0753(3) 0.9652(2) 0.6586(3) 0.0351(5) Uani 1 1 d . . . . .
C00J C 0.7997(3) 0.8946(2) 0.6433(2) 0.0236(5) Uani 1 1 d . . . . .
C1 C 0.6944(3) 0.7646(2) 0.4251(2) 0.0263(5) Uani 1 1 d . . . . .
C2 C 0.6124(3) 0.6489(3) 0.4256(3) 0.0319(6) Uani 1 1 d . . . . .
H2 H 0.556646 0.638026 0.476721 0.038 Uiso 1 1 calc R U . . .
C3 C 0.6128(3) 0.5503(3) 0.3516(3) 0.0311(6) Uani 1 1 d . . . . .
H3 H 0.558537 0.474020 0.354674 0.037 Uiso 1 1 calc R U . . .
C4 C 0.6935(3) 0.5633(3) 0.2718(3) 0.0306(6) Uani 1 1 d . . . . .
C5 C 0.7733(3) 0.6788(3) 0.2696(3) 0.0327(6) Uani 1 1 d . . . . .
H5 H 0.826913 0.689909 0.216861 0.039 Uiso 1 1 calc R U . . .
C6 C 0.7740(3) 0.7772(2) 0.3446(3) 0.0305(6) Uani 1 1 d . . . . .
H6 H 0.828558 0.853390 0.341600 0.037 Uiso 1 1 calc R U . . .
C7 C 0.6941(3) 0.4559(3) 0.1946(3) 0.0307(6) Uani 1 1 d . . . . .
C8 C 0.7179(3) 0.3513(3) 0.2452(3) 0.0352(6) Uani 1 1 d . . . . .
H8 H 0.729563 0.348259 0.327713 0.042 Uiso 1 1 calc R U . . .
C9 C 0.7240(4) 0.2536(3) 0.1742(3) 0.0383(7) Uani 1 1 d . . . . .
H9 H 0.741869 0.185858 0.209404 0.046 Uiso 1 1 calc R U . . .
C10 C 0.7037(4) 0.2557(3) 0.0507(3) 0.0451(8) Uani 1 1 d . . . . .
H10 H 0.707912 0.189743 0.002720 0.054 Uiso 1 1 calc R U . . .
C11 C 0.6770(4) 0.3567(3) -0.0004(3) 0.0424(7) Uani 1 1 d . . . . .
H11 H 0.661558 0.357918 -0.083714 0.051 Uiso 1 1 calc R U . . .
C12 C 0.6729(3) 0.4560(3) 0.0703(3) 0.0352(6) Uani 1 1 d . . . . .
H12 H 0.655813 0.523594 0.034288 0.042 Uiso 1 1 calc R U . . .
C13 C 0.6971(3) 0.8756(2) 0.5034(2) 0.0273(5) Uani 1 1 d . . . . .
H13 H 0.735443 0.945245 0.468199 0.033 Uiso 1 1 calc R U . . .
C14 C 0.5479(3) 0.8860(3) 0.5083(3) 0.0311(6) Uani 1 1 d . . . . .
H14A H 0.501762 0.928335 0.443211 0.037 Uiso 1 1 calc R U . . .
H14B H 0.482151 0.806555 0.497961 0.037 Uiso 1 1 calc R U . . .
C15 C 0.5788(3) 0.9556(2) 0.6337(3) 0.0279(5) Uani 1 1 d . . . . .
C16 C 0.7468(3) 0.9918(2) 0.7077(2) 0.0242(5) Uani 1 1 d . . . . .
C17 C 0.7909(3) 0.9951(2) 0.8466(2) 0.0250(5) Uani 1 1 d . . . . .
C18 C 0.6920(3) 0.9403(2) 0.9013(3) 0.0313(6) Uani 1 1 d . . . . .
H18 H 0.594263 0.902958 0.852686 0.038 Uiso 1 1 calc R U . . .
C19 C 0.7383(4) 0.9411(3) 1.0286(3) 0.0397(7) Uani 1 1 d . . . . .
H19 H 0.671046 0.904688 1.064188 0.048 Uiso 1 1 calc R U . . .
C20 C 0.8830(4) 0.9954(3) 1.1020(3) 0.0435(7) Uani 1 1 d . . . . .
H20 H 0.913383 0.996574 1.186954 0.052 Uiso 1 1 calc R U . . .
C21 C 0.9828(4) 1.0484(3) 1.0481(3) 0.0423(7) Uani 1 1 d . . . . .
H21 H 1.080962 1.083686 1.097103 0.051 Uiso 1 1 calc R U . . .
C22 C 0.9383(3) 1.0493(3) 0.9223(3) 0.0331(6) Uani 1 1 d . . . . .
H22 H 1.006295 1.085945 0.887573 0.040 Uiso 1 1 calc R U . . .
C23 C 0.9557(3) 0.9342(2) 0.6549(2) 0.0259(5) Uani 1 1 d . . . . .
C24 C 0.8001(3) 1.1142(2) 0.6704(3) 0.0289(6) Uani 1 1 d . . . . .
H24 H 0.812585 1.113249 0.594321 0.035 Uiso 1 1 calc R U . . .
C25 C 0.8292(4) 1.2182(3) 0.7343(3) 0.0373(7) Uani 1 1 d . . . . .
C26 C 0.8594(7) 1.3257(3) 0.7907(5) 0.0639(13) Uani 1 1 d . . . . .
H26A H 0.948(4) 1.342(3) 0.848(3) 0.016(7) Uiso 1 1 d . . . . .
H26B H 0.807(10) 1.401(8) 0.800(9) 0.18(4) Uiso 1 1 d . . . . .
C27 C 0.7684(3) 0.7793(2) 0.6996(2) 0.0239(5) Uani 1 1 d . . . . .
C28 C 0.8719(4) 0.6346(3) 0.8076(4) 0.0459(8) Uani 1 1 d . . . . .
H28A H 0.941785 0.589893 0.800919 0.055 Uiso 1 1 calc R U . . .
H28B H 0.772839 0.581793 0.769530 0.055 Uiso 1 1 calc R U . . .
C29 C 0.9002(5) 0.6747(4) 0.9397(4) 0.0631(11) Uani 1 1 d . . . . .
H29A H 0.824881 0.711737 0.946142 0.095 Uiso 1 1 calc R U . . .
H29B H 0.995263 0.731928 0.975261 0.095 Uiso 1 1 calc R U . . .
H29C H 0.898810 0.606389 0.982858 0.095 Uiso 1 1 calc R U . . .
O4 O 1.5080(2) 1.43768(18) 0.7355(2) 0.0363(5) Uani 1 1 d . . . . .
O5 O 1.3437(2) 1.39454(18) 0.4097(2) 0.0336(4) Uani 1 1 d . . . . .
O6 O 1.1080(2) 1.30556(19) 0.28969(19) 0.0364(5) Uani 1 1 d . . . . .
N2 N 0.9212(3) 1.1246(2) 0.4215(2) 0.0329(5) Uani 1 1 d . . . . .
C31 C 1.3144(3) 0.8540(3) 0.1101(3) 0.0367(6) Uani 1 1 d . . . . .
C32 C 1.3529(4) 0.7474(3) 0.1336(3) 0.0423(7) Uani 1 1 d . . . . .
H32 H 1.371605 0.726295 0.212221 0.051 Uiso 1 1 calc R U . . .
C33 C 1.3641(5) 0.6717(4) 0.0409(4) 0.0532(9) Uani 1 1 d . . . . .
H33 H 1.390449 0.600433 0.057751 0.064 Uiso 1 1 calc R U . . .
C34 C 1.3359(5) 0.7021(4) -0.0764(4) 0.0580(10) Uani 1 1 d . . . . .
H34 H 1.342601 0.651039 -0.138590 0.070 Uiso 1 1 calc R U . . .
C35 C 1.2979(5) 0.8082(4) -0.1009(3) 0.0561(10) Uani 1 1 d . . . . .
H35 H 1.278660 0.828654 -0.179846 0.067 Uiso 1 1 calc R U . . .
C36 C 1.2884(4) 0.8841(4) -0.0083(3) 0.0458(8) Uani 1 1 d . . . . .
H36 H 1.264487 0.956251 -0.025161 0.055 Uiso 1 1 calc R U . . .
C37 C 1.3044(3) 0.9359(3) 0.2104(3) 0.0332(6) Uani 1 1 d . . . . .
C38 C 1.2174(3) 0.8940(3) 0.2793(3) 0.0326(6) Uani 1 1 d . . . . .
H38 H 1.159617 0.814760 0.259506 0.039 Uiso 1 1 calc R U . . .
C39 C 1.2152(3) 0.9682(3) 0.3773(3) 0.0292(5) Uani 1 1 d . . . . .
H39 H 1.156515 0.937970 0.422450 0.035 Uiso 1 1 calc R U . . .
C40 C 1.3006(3) 1.0885(2) 0.4091(3) 0.0278(5) Uani 1 1 d . . . . .
C41 C 1.3847(3) 1.1309(3) 0.3376(3) 0.0360(6) Uani 1 1 d . . . . .
H41 H 1.440612 1.210664 0.355716 0.043 Uiso 1 1 calc R U . . .
C42 C 1.3864(3) 1.0559(3) 0.2394(3) 0.0364(6) Uani 1 1 d . . . . .
H42 H 1.442988 1.086296 0.192629 0.044 Uiso 1 1 calc R U . . .
C43 C 1.3007(3) 1.1649(2) 0.5201(3) 0.0277(5) Uani 1 1 d . . . . .
H43 H 1.265003 1.109324 0.570660 0.033 Uiso 1 1 calc R U . . .
C44 C 1.4501(3) 1.2481(3) 0.6045(3) 0.0340(6) Uani 1 1 d . . . . .
H44A H 1.499711 1.206577 0.668812 0.041 Uiso 1 1 calc R U . . .
H44B H 1.513587 1.273674 0.557450 0.041 Uiso 1 1 calc R U . . .
C45 C 1.4166(3) 1.3555(2) 0.6601(3) 0.0295(6) Uani 1 1 d . . . . .
C46 C 1.2481(3) 1.3414(2) 0.6143(2) 0.0259(5) Uani 1 1 d . . . . .
C47 C 1.1960(3) 1.2521(2) 0.4896(2) 0.0242(5) Uani 1 1 d . . . . .
C48 C 1.0409(3) 1.1825(2) 0.4501(2) 0.0243(5) Uani 1 1 d . . . . .
C49 C 1.2247(3) 1.3261(2) 0.3916(2) 0.0259(5) Uani 1 1 d . . . . .
C50 C 1.1248(4) 1.3784(4) 0.1937(3) 0.0522(9) Uani 1 1 d . . . . .
H50A H 1.053263 1.337591 0.114261 0.063 Uiso 1 1 calc R U . . .
H50B H 1.223041 1.387809 0.190071 0.063 Uiso 1 1 calc R U . . .
C51 C 1.1019(5) 1.4992(4) 0.2203(5) 0.0684(13) Uani 1 1 d . . . . .
H51A H 1.108749 1.544390 0.154798 0.103 Uiso 1 1 calc R U . . .
H51B H 1.176454 1.541379 0.296612 0.103 Uiso 1 1 calc R U . . .
H51C H 1.005875 1.489672 0.226516 0.103 Uiso 1 1 calc R U . . .
C52 C 1.1964(3) 1.4560(2) 0.5974(2) 0.0272(5) Uani 1 1 d . . . . .
C53 C 1.0461(3) 1.4486(3) 0.5708(3) 0.0397(7) Uani 1 1 d . . . . .
H53 H 0.980541 1.374725 0.565243 0.048 Uiso 1 1 calc R U . . .
C54 C 0.9945(4) 1.5499(3) 0.5527(4) 0.0492(8) Uani 1 1 d . . . . .
H54 H 0.894360 1.543459 0.535243 0.059 Uiso 1 1 calc R U . . .
C55 C 1.0882(4) 1.6601(3) 0.5599(3) 0.0442(8) Uani 1 1 d . . . . .
H55 H 1.052339 1.727895 0.547260 0.053 Uiso 1 1 calc R U . . .
C56 C 1.2373(4) 1.6685(3) 0.5864(3) 0.0376(7) Uani 1 1 d . . . . .
H56 H 1.301846 1.742805 0.591868 0.045 Uiso 1 1 calc R U . . .
C57 C 1.2915(3) 1.5679(2) 0.6047(3) 0.0302(6) Uani 1 1 d . . . . .
H57 H 1.391807 1.575093 0.622014 0.036 Uiso 1 1 calc R U . . .
C58 C 1.1925(3) 1.2743(3) 0.7069(3) 0.0347(6) Uani 1 1 d . . . . .
H58A H 1.090533 1.254822 0.687688 0.042 Uiso 0.474(9) 1 calc R U P A 2
H58 H 1.107203 1.211178 0.673121 0.042 Uiso 0.526(9) 1 calc R U P A 1
C59 C 1.2491(8) 1.2943(8) 0.8252(7) 0.0511(16) Uani 0.526(9) 1 d D U P A 1
C60 C 1.3290(9) 1.2086(8) 0.8948(8) 0.070(2) Uani 0.526(9) 1 d D U P A 1
H60A H 1.337256 1.141058 0.851854 0.084 Uiso 0.526(9) 1 calc R U P A 1
H60B H 1.369818 1.223408 0.980424 0.084 Uiso 0.526(9) 1 calc R U P A 1
C61 C 1.2905(13) 1.3116(11) 0.9294(9) 0.084(3) Uani 0.474(9) 1 d D U P A 2
H61A H 1.254142 1.378847 0.933141 0.101 Uiso 0.474(9) 1 calc R U P A 2
H61B H 1.343079 1.287282 1.001665 0.101 Uiso 0.474(9) 1 calc R U P A 2
C62 C 1.2640(9) 1.2413(8) 0.8051(7) 0.0471(17) Uani 0.474(9) 1 d D U P A 2

loop_
_atom_site_aniso_label
_atom_site_aniso_U_11
_atom_site_aniso_U_22
_atom_site_aniso_U_33
_atom_site_aniso_U_23
_atom_site_aniso_U_13
_atom_site_aniso_U_12
O1 0.0300(10) 0.0260(9) 0.0358(10) 0.0062(8) 0.0142(8) 0.0027(8)
O2 0.0326(10) 0.0261(9) 0.0499(12) 0.0159(9) 0.0174(9) 0.0125(8)
O3 0.0287(10) 0.0392(11) 0.0399(11) 0.0090(9) 0.0160(9) 0.0165(9)
N1 0.0286(13) 0.0283(12) 0.0544(15) 0.0112(11) 0.0204(11) 0.0093(9)
C00J 0.0234(12) 0.0199(11) 0.0290(13) 0.0047(9) 0.0109(10) 0.0058(9)
C1 0.0243(13) 0.0290(13) 0.0258(13) 0.0043(10) 0.0092(10) 0.0067(10)
C2 0.0315(14) 0.0325(14) 0.0341(14) 0.0049(11) 0.0178(12) 0.0037(11)
C3 0.0308(14) 0.0296(13) 0.0332(14) 0.0009(11) 0.0161(12) 0.0025(11)
C4 0.0279(13) 0.0329(14) 0.0316(14) 0.0037(11) 0.0124(11) 0.0067(11)
C5 0.0336(15) 0.0335(14) 0.0371(15) 0.0072(12) 0.0213(12) 0.0072(11)
C6 0.0317(14) 0.0292(13) 0.0335(14) 0.0071(11) 0.0165(12) 0.0055(11)
C7 0.0253(13) 0.0338(14) 0.0334(15) 0.0031(11) 0.0126(11) 0.0056(11)
C8 0.0352(15) 0.0354(15) 0.0347(15) 0.0051(12) 0.0115(12) 0.0096(12)
C9 0.0398(16) 0.0335(15) 0.0395(16) 0.0026(12) 0.0103(13) 0.0117(13)
C10 0.050(2) 0.0457(18) 0.0401(18) -0.0059(14) 0.0136(15) 0.0203(15)
C11 0.0484(19) 0.0525(19) 0.0299(15) 0.0016(13) 0.0137(13) 0.0214(15)
C12 0.0357(15) 0.0401(15) 0.0338(15) 0.0054(12) 0.0145(12) 0.0143(12)
C13 0.0271(13) 0.0288(12) 0.0286(13) 0.0076(10) 0.0117(11) 0.0086(10)
C14 0.0245(13) 0.0382(15) 0.0304(14) 0.0038(11) 0.0079(11) 0.0109(11)
C15 0.0273(13) 0.0262(12) 0.0344(14) 0.0101(11) 0.0127(11) 0.0110(10)
C16 0.0256(12) 0.0199(11) 0.0308(13) 0.0062(10) 0.0126(10) 0.0083(9)
C17 0.0275(13) 0.0203(11) 0.0292(13) 0.0031(9) 0.0113(11) 0.0082(10)
C18 0.0329(14) 0.0303(13) 0.0322(14) 0.0061(11) 0.0132(12) 0.0085(11)
C19 0.0509(19) 0.0398(16) 0.0345(15) 0.0091(13) 0.0211(14) 0.0139(14)
C20 0.053(2) 0.0500(18) 0.0305(15) 0.0060(13) 0.0115(14) 0.0243(16)
C21 0.0376(17) 0.0461(17) 0.0346(16) -0.0024(13) 0.0012(13) 0.0139(14)
C22 0.0282(14) 0.0317(14) 0.0368(15) 0.0007(12) 0.0099(12) 0.0064(11)
C23 0.0287(14) 0.0195(11) 0.0331(13) 0.0052(10) 0.0137(11) 0.0089(10)
C24 0.0321(14) 0.0233(12) 0.0372(15) 0.0094(11) 0.0178(12) 0.0087(10)
C25 0.0432(17) 0.0256(13) 0.0586(19) 0.0126(13) 0.0354(15) 0.0112(12)
C26 0.094(4) 0.0280(17) 0.087(3) 0.0055(18) 0.061(3) 0.0073(19)
C27 0.0251(13) 0.0208(11) 0.0267(12) 0.0025(9) 0.0100(10) 0.0065(10)
C28 0.0454(18) 0.0327(15) 0.069(2) 0.0277(16) 0.0238(17) 0.0175(13)
C29 0.060(2) 0.064(2) 0.066(3) 0.039(2) 0.020(2) 0.013(2)
O4 0.0277(10) 0.0305(10) 0.0392(11) 0.0048(9) 0.0007(8) 0.0014(8)
O5 0.0264(10) 0.0358(10) 0.0406(11) 0.0113(9) 0.0162(8) 0.0041(8)
O6 0.0336(11) 0.0420(11) 0.0294(10) 0.0149(9) 0.0091(9) 0.0021(9)
N2 0.0290(13) 0.0369(13) 0.0290(12) 0.0066(10) 0.0099(10) 0.0010(10)
C31 0.0281(15) 0.0471(17) 0.0332(15) -0.0005(13) 0.0102(12) 0.0091(12)
C32 0.0448(18) 0.0496(19) 0.0336(16) 0.0024(14) 0.0138(14) 0.0156(15)
C33 0.057(2) 0.054(2) 0.049(2) -0.0024(16) 0.0180(17) 0.0194(18)
C34 0.060(2) 0.074(3) 0.0416(19) -0.0105(17) 0.0219(17) 0.019(2)
C35 0.057(2) 0.078(3) 0.0346(18) 0.0024(17) 0.0173(16) 0.019(2)
C36 0.0457(19) 0.063(2) 0.0325(16) 0.0073(14) 0.0138(14) 0.0225(16)
C37 0.0291(14) 0.0403(15) 0.0310(15) 0.0057(12) 0.0082(12) 0.0136(12)
C38 0.0257(13) 0.0337(14) 0.0346(15) 0.0035(11) 0.0072(11) 0.0057(11)
C39 0.0222(12) 0.0335(13) 0.0324(14) 0.0070(11) 0.0094(11) 0.0079(10)
C40 0.0244(13) 0.0302(13) 0.0308(13) 0.0072(10) 0.0090(11) 0.0111(10)
C41 0.0322(15) 0.0323(14) 0.0474(17) 0.0081(12) 0.0188(13) 0.0084(12)
C42 0.0341(15) 0.0407(16) 0.0394(16) 0.0101(13) 0.0178(13) 0.0112(12)
C43 0.0254(13) 0.0252(12) 0.0343(14) 0.0076(10) 0.0106(11) 0.0089(10)
C44 0.0242(13) 0.0360(14) 0.0369(15) 0.0036(12) 0.0040(11) 0.0088(11)
C45 0.0245(13) 0.0286(13) 0.0319(14) 0.0096(11) 0.0069(11) 0.0035(10)
C46 0.0220(13) 0.0254(12) 0.0277(13) 0.0028(10) 0.0078(10) 0.0030(10)
C47 0.0214(12) 0.0247(12) 0.0267(13) 0.0053(10) 0.0091(10) 0.0050(10)
C48 0.0264(13) 0.0238(11) 0.0234(12) 0.0054(9) 0.0101(10) 0.0056(10)
C49 0.0247(13) 0.0263(12) 0.0303(13) 0.0064(10) 0.0136(11) 0.0070(10)
C50 0.0484(19) 0.065(2) 0.0370(17) 0.0284(17) 0.0126(15) 0.0019(17)
C51 0.054(2) 0.073(3) 0.088(3) 0.056(3) 0.026(2) 0.020(2)
C52 0.0278(13) 0.0269(12) 0.0262(12) 0.0003(10) 0.0097(10) 0.0064(10)
C53 0.0288(15) 0.0357(15) 0.0523(19) -0.0026(14) 0.0138(14) 0.0073(12)
C54 0.0339(16) 0.0491(19) 0.060(2) -0.0093(16) 0.0085(15) 0.0190(14)
C55 0.054(2) 0.0381(16) 0.0440(17) 0.0010(13) 0.0139(15) 0.0249(15)
C56 0.0488(18) 0.0273(14) 0.0393(16) 0.0029(12) 0.0189(14) 0.0104(13)
C57 0.0328(14) 0.0276(13) 0.0328(14) 0.0053(11) 0.0152(12) 0.0074(11)
C58 0.0339(14) 0.0311(13) 0.0353(12) 0.0046(11) 0.0145(11) -0.0024(11)
C59 0.047(2) 0.060(3) 0.0423(16) 0.0125(17) 0.0180(15) 0.0007(17)
C60 0.055(3) 0.079(4) 0.062(3) 0.032(3) 0.010(3) 0.001(3)
C61 0.078(4) 0.097(4) 0.053(3) -0.004(3) 0.022(3) -0.016(4)
C62 0.045(2) 0.047(2) 0.046(2) 0.0152(18) 0.0153(15) 0.0042(18)

_geom_special_details            
;
 All esds (except the esd in the dihedral angle between two l.s. planes)
 are estimated using the full covariance matrix.  The cell esds are taken
 into account individually in the estimation of esds in distances, angles
 and torsion angles; correlations between esds in cell parameters are only
 used when they are defined by crystal symmetry.  An approximate (isotropic)
 treatment of cell esds is used for estimating esds involving l.s. planes.
;
loop_
_geom_bond_atom_site_label_1
_geom_bond_atom_site_label_2
_geom_bond_distance
_geom_bond_site_symmetry_2
_geom_bond_publ_flag
O1 C27 1.205(3) . ?
O2 C27 1.320(3) . ?
O2 C28 1.466(3) . ?
O3 C15 1.207(3) . ?
N1 C23 1.143(4) . ?
C00J C13 1.579(4) . ?
C00J C16 1.581(3) . ?
C00J C23 1.467(4) . ?
C00J C27 1.531(3) . ?
C1 C2 1.396(4) . ?
C1 C6 1.401(4) . ?
C1 C13 1.510(4) . ?
C2 H2 0.9300 . ?
C2 C3 1.380(4) . ?
C3 H3 0.9300 . ?
C3 C4 1.401(4) . ?
C4 C5 1.392(4) . ?
C4 C7 1.482(4) . ?
C5 H5 0.9300 . ?
C5 C6 1.381(4) . ?
C6 H6 0.9300 . ?
C7 C8 1.408(4) . ?
C7 C12 1.388(4) . ?
C8 H8 0.9300 . ?
C8 C9 1.376(4) . ?
C9 H9 0.9300 . ?
C9 C10 1.383(5) . ?
C10 H10 0.9300 . ?
C10 C11 1.379(5) . ?
C11 H11 0.9300 . ?
C11 C12 1.380(4) . ?
C12 H12 0.9300 . ?
C13 H13 0.9800 . ?
C13 C14 1.528(4) . ?
C14 H14A 0.9700 . ?
C14 H14B 0.9700 . ?
C14 C15 1.518(4) . ?
C15 C16 1.546(4) . ?
C16 C17 1.521(4) . ?
C16 C24 1.531(3) . ?
C17 C18 1.392(4) . ?
C17 C22 1.405(4) . ?
C18 H18 0.9300 . ?
C18 C19 1.395(4) . ?
C19 H19 0.9300 . ?
C19 C20 1.379(5) . ?
C20 H20 0.9300 . ?
C20 C21 1.386(5) . ?
C21 H21 0.9300 . ?
C21 C22 1.381(4) . ?
C22 H22 0.9300 . ?
C24 H24 0.9300 . ?
C24 C25 1.288(4) . ?
C25 C26 1.285(5) . ?
C26 H26A 0.88(3) . ?
C26 H26B 1.13(9) . ?
C28 H28A 0.9700 . ?
C28 H28B 0.9700 . ?
C28 C29 1.487(6) . ?
C29 H29A 0.9600 . ?
C29 H29B 0.9600 . ?
C29 H29C 0.9600 . ?
O4 C45 1.212(3) . ?
O5 C49 1.205(3) . ?
O6 C49 1.319(3) . ?
O6 C50 1.466(3) . ?
N2 C48 1.148(4) . ?
C31 C32 1.384(5) . ?
C31 C36 1.395(5) . ?
C31 C37 1.494(4) . ?
C32 H32 0.9300 . ?
C32 C33 1.389(5) . ?
C33 H33 0.9300 . ?
C33 C34 1.382(6) . ?
C34 H34 0.9300 . ?
C34 C35 1.379(6) . ?
C35 H35 0.9300 . ?
C35 C36 1.382(5) . ?
C36 H36 0.9300 . ?
C37 C38 1.388(4) . ?
C37 C42 1.391(4) . ?
C38 H38 0.9300 . ?
C38 C39 1.386(4) . ?
C39 H39 0.9300 . ?
C39 C40 1.403(4) . ?
C40 C41 1.393(4) . ?
C40 C43 1.512(4) . ?
C41 H41 0.9300 . ?
C41 C42 1.392(4) . ?
C42 H42 0.9300 . ?
C43 H43 0.9800 . ?
C43 C44 1.536(4) . ?
C43 C47 1.578(3) . ?
C44 H44A 0.9700 . ?
C44 H44B 0.9700 . ?
C44 C45 1.509(4) . ?
C45 C46 1.544(4) . ?
C46 C47 1.581(4) . ?
C46 C52 1.524(3) . ?
C46 C58 1.535(4) . ?
C47 C48 1.466(4) . ?
C47 C49 1.525(3) . ?
C50 H50A 0.9700 . ?
C50 H50B 0.9700 . ?
C50 C51 1.488(6) . ?
C51 H51A 0.9600 . ?
C51 H51B 0.9600 . ?
C51 H51C 0.9600 . ?
C52 C53 1.400(4) . ?
C52 C57 1.393(4) . ?
C53 H53 0.9300 . ?
C53 C54 1.379(5) . ?
C54 H54 0.9300 . ?
C54 C55 1.371(5) . ?
C55 H55 0.9300 . ?
C55 C56 1.386(5) . ?
C56 H56 0.9300 . ?
C56 C57 1.384(4) . ?
C57 H57 0.9300 . ?
C58 H58A 0.9300 . ?
C58 H58 0.9300 . ?
C58 C59 1.286(8) . ?
C58 C62 1.264(8) . ?
C59 C60 1.515(8) . ?
C60 H60A 0.9300 . ?
C60 H60B 0.9300 . ?
C61 H61A 0.9300 . ?
C61 H61B 0.9300 . ?
C61 C62 1.519(8) . ?

loop_
_geom_angle_atom_site_label_1
_geom_angle_atom_site_label_2
_geom_angle_atom_site_label_3
_geom_angle
_geom_angle_site_symmetry_1
_geom_angle_site_symmetry_3
_geom_angle_publ_flag
C27 O2 C28 116.4(2) . . ?
C13 C00J C16 103.82(19) . . ?
C23 C00J C13 110.1(2) . . ?
C23 C00J C16 113.4(2) . . ?
C23 C00J C27 111.5(2) . . ?
C27 C00J C13 110.7(2) . . ?
C27 C00J C16 107.1(2) . . ?
C2 C1 C6 117.5(2) . . ?
C2 C1 C13 123.4(2) . . ?
C6 C1 C13 119.1(2) . . ?
C1 C2 H2 119.4 . . ?
C3 C2 C1 121.2(3) . . ?
C3 C2 H2 119.4 . . ?
C2 C3 H3 119.5 . . ?
C2 C3 C4 121.1(3) . . ?
C4 C3 H3 119.5 . . ?
C3 C4 C7 120.2(3) . . ?
C5 C4 C3 117.8(3) . . ?
C5 C4 C7 122.0(3) . . ?
C4 C5 H5 119.5 . . ?
C6 C5 C4 121.0(3) . . ?
C6 C5 H5 119.5 . . ?
C1 C6 H6 119.3 . . ?
C5 C6 C1 121.4(3) . . ?
C5 C6 H6 119.3 . . ?
C8 C7 C4 121.1(3) . . ?
C12 C7 C4 120.9(3) . . ?
C12 C7 C8 118.0(3) . . ?
C7 C8 H8 119.6 . . ?
C9 C8 C7 120.8(3) . . ?
C9 C8 H8 119.6 . . ?
C8 C9 H9 119.8 . . ?
C8 C9 C10 120.3(3) . . ?
C10 C9 H9 119.8 . . ?
C9 C10 H10 120.4 . . ?
C11 C10 C9 119.2(3) . . ?
C11 C10 H10 120.4 . . ?
C10 C11 H11 119.5 . . ?
C10 C11 C12 121.0(3) . . ?
C12 C11 H11 119.5 . . ?
C7 C12 H12 119.7 . . ?
C11 C12 C7 120.6(3) . . ?
C11 C12 H12 119.7 . . ?
C00J C13 H13 106.8 . . ?
C1 C13 C00J 115.4(2) . . ?
C1 C13 H13 106.8 . . ?
C1 C13 C14 116.2(2) . . ?
C14 C13 C00J 104.1(2) . . ?
C14 C13 H13 106.8 . . ?
C13 C14 H14A 110.4 . . ?
C13 C14 H14B 110.4 . . ?
H14A C14 H14B 108.6 . . ?
C15 C14 C13 106.8(2) . . ?
C15 C14 H14A 110.4 . . ?
C15 C14 H14B 110.4 . . ?
O3 C15 C14 125.0(3) . . ?
O3 C15 C16 124.8(3) . . ?
C14 C15 C16 110.0(2) . . ?
C15 C16 C00J 101.2(2) . . ?
C17 C16 C00J 113.61(19) . . ?
C17 C16 C15 116.0(2) . . ?
C17 C16 C24 113.2(2) . . ?
C24 C16 C00J 108.6(2) . . ?
C24 C16 C15 103.0(2) . . ?
C18 C17 C16 122.3(2) . . ?
C18 C17 C22 118.4(3) . . ?
C22 C17 C16 119.2(2) . . ?
C17 C18 H18 119.7 . . ?
C17 C18 C19 120.5(3) . . ?
C19 C18 H18 119.7 . . ?
C18 C19 H19 119.8 . . ?
C20 C19 C18 120.5(3) . . ?
C20 C19 H19 119.8 . . ?
C19 C20 H20 120.3 . . ?
C19 C20 C21 119.4(3) . . ?
C21 C20 H20 120.3 . . ?
C20 C21 H21 119.6 . . ?
C22 C21 C20 120.8(3) . . ?
C22 C21 H21 119.6 . . ?
C17 C22 H22 119.8 . . ?
C21 C22 C17 120.4(3) . . ?
C21 C22 H22 119.8 . . ?
N1 C23 C00J 177.0(3) . . ?
C16 C24 H24 116.9 . . ?
C25 C24 C16 126.2(3) . . ?
C25 C24 H24 116.9 . . ?
C26 C25 C24 175.6(4) . . ?
C25 C26 H26A 108(2) . . ?
C25 C26 H26B 142(5) . . ?
H26A C26 H26B 109(5) . . ?
O1 C27 O2 126.6(2) . . ?
O1 C27 C00J 121.3(2) . . ?
O2 C27 C00J 112.1(2) . . ?
O2 C28 H28A 109.8 . . ?
O2 C28 H28B 109.8 . . ?
O2 C28 C29 109.6(3) . . ?
H28A C28 H28B 108.2 . . ?
C29 C28 H28A 109.8 . . ?
C29 C28 H28B 109.8 . . ?
C28 C29 H29A 109.5 . . ?
C28 C29 H29B 109.5 . . ?
C28 C29 H29C 109.5 . . ?
H29A C29 H29B 109.5 . . ?
H29A C29 H29C 109.5 . . ?
H29B C29 H29C 109.5 . . ?
C49 O6 C50 116.0(2) . . ?
C32 C31 C36 118.5(3) . . ?
C32 C31 C37 120.5(3) . . ?
C36 C31 C37 120.9(3) . . ?
C31 C32 H32 119.7 . . ?
C31 C32 C33 120.7(3) . . ?
C33 C32 H32 119.7 . . ?
C32 C33 H33 120.0 . . ?
C34 C33 C32 120.1(4) . . ?
C34 C33 H33 120.0 . . ?
C33 C34 H34 120.1 . . ?
C35 C34 C33 119.9(3) . . ?
C35 C34 H34 120.1 . . ?
C34 C35 H35 120.0 . . ?
C34 C35 C36 120.0(4) . . ?
C36 C35 H35 120.0 . . ?
C31 C36 H36 119.6 . . ?
C35 C36 C31 120.8(3) . . ?
C35 C36 H36 119.6 . . ?
C38 C37 C31 121.2(3) . . ?
C38 C37 C42 118.4(3) . . ?
C42 C37 C31 120.4(3) . . ?
C37 C38 H38 119.4 . . ?
C39 C38 C37 121.2(3) . . ?
C39 C38 H38 119.4 . . ?
C38 C39 H39 119.6 . . ?
C38 C39 C40 120.8(3) . . ?
C40 C39 H39 119.6 . . ?
C39 C40 C43 119.2(2) . . ?
C41 C40 C39 117.8(3) . . ?
C41 C40 C43 123.0(3) . . ?
C40 C41 H41 119.4 . . ?
C42 C41 C40 121.1(3) . . ?
C42 C41 H41 119.4 . . ?
C37 C42 C41 120.7(3) . . ?
C37 C42 H42 119.6 . . ?
C41 C42 H42 119.6 . . ?
C40 C43 H43 106.9 . . ?
C40 C43 C44 117.0(2) . . ?
C40 C43 C47 114.9(2) . . ?
C44 C43 H43 106.9 . . ?
C44 C43 C47 103.6(2) . . ?
C47 C43 H43 106.9 . . ?
C43 C44 H44A 110.4 . . ?
C43 C44 H44B 110.4 . . ?
H44A C44 H44B 108.6 . . ?
C45 C44 C43 106.6(2) . . ?
C45 C44 H44A 110.4 . . ?
C45 C44 H44B 110.4 . . ?
O4 C45 C44 124.9(3) . . ?
O4 C45 C46 124.6(3) . . ?
C44 C45 C46 110.3(2) . . ?
C45 C46 C47 100.9(2) . . ?
C52 C46 C45 117.2(2) . . ?
C52 C46 C47 113.0(2) . . ?
C52 C46 C58 110.8(2) . . ?
C58 C46 C45 105.5(2) . . ?
C58 C46 C47 108.6(2) . . ?
C43 C47 C46 103.6(2) . . ?
C48 C47 C43 110.0(2) . . ?
C48 C47 C46 113.4(2) . . ?
C48 C47 C49 111.3(2) . . ?
C49 C47 C43 110.5(2) . . ?
C49 C47 C46 107.7(2) . . ?
N2 C48 C47 177.5(3) . . ?
O5 C49 O6 125.9(2) . . ?
O5 C49 C47 121.2(2) . . ?
O6 C49 C47 112.9(2) . . ?
O6 C50 H50A 109.6 . . ?
O6 C50 H50B 109.6 . . ?
O6 C50 C51 110.5(3) . . ?
H50A C50 H50B 108.1 . . ?
C51 C50 H50A 109.6 . . ?
C51 C50 H50B 109.6 . . ?
C50 C51 H51A 109.5 . . ?
C50 C51 H51B 109.5 . . ?
C50 C51 H51C 109.5 . . ?
H51A C51 H51B 109.5 . . ?
H51A C51 H51C 109.5 . . ?
H51B C51 H51C 109.5 . . ?
C53 C52 C46 118.7(2) . . ?
C57 C52 C46 123.0(2) . . ?
C57 C52 C53 118.3(3) . . ?
C52 C53 H53 119.8 . . ?
C54 C53 C52 120.5(3) . . ?
C54 C53 H53 119.8 . . ?
C53 C54 H54 119.4 . . ?
C55 C54 C53 121.2(3) . . ?
C55 C54 H54 119.4 . . ?
C54 C55 H55 120.6 . . ?
C54 C55 C56 118.8(3) . . ?
C56 C55 H55 120.6 . . ?
C55 C56 H56 119.5 . . ?
C57 C56 C55 121.0(3) . . ?
C57 C56 H56 119.5 . . ?
C52 C57 H57 119.9 . . ?
C56 C57 C52 120.2(3) . . ?
C56 C57 H57 119.9 . . ?
C46 C58 H58A 115.0 . . ?
C46 C58 H58 115.9 . . ?
C59 C58 C46 128.1(4) . . ?
C59 C58 H58 115.9 . . ?
C62 C58 C46 130.0(4) . . ?
C62 C58 H58A 115.0 . . ?
C58 C59 C60 120.3(8) . . ?
C59 C60 H60A 120.0 . . ?
C59 C60 H60B 120.0 . . ?
H60A C60 H60B 120.0 . . ?
H61A C61 H61B 120.0 . . ?
C62 C61 H61A 120.0 . . ?
C62 C61 H61B 120.0 . . ?
C58 C62 C61 120.0(9) . . ?

loop_
_geom_torsion_atom_site_label_1
_geom_torsion_atom_site_label_2
_geom_torsion_atom_site_label_3
_geom_torsion_atom_site_label_4
_geom_torsion
_geom_torsion_site_symmetry_1
_geom_torsion_site_symmetry_2
_geom_torsion_site_symmetry_3
_geom_torsion_site_symmetry_4
_geom_torsion_publ_flag
O3 C15 C16 C00J 160.6(2) . . . . ?
O3 C15 C16 C17 37.2(4) . . . . ?
O3 C15 C16 C24 -87.1(3) . . . . ?
C00J C13 C14 C15 21.6(3) . . . . ?
C00J C16 C17 C18 -100.7(3) . . . . ?
C00J C16 C17 C22 75.7(3) . . . . ?
C00J C16 C24 C25 -152.0(3) . . . . ?
C1 C2 C3 C4 -1.1(4) . . . . ?
C1 C13 C14 C15 149.7(2) . . . . ?
C2 C1 C6 C5 -0.8(4) . . . . ?
C2 C1 C13 C00J 78.6(3) . . . . ?
C2 C1 C13 C14 -43.7(4) . . . . ?
C2 C3 C4 C5 0.0(4) . . . . ?
C2 C3 C4 C7 179.0(3) . . . . ?
C3 C4 C5 C6 0.7(4) . . . . ?
C3 C4 C7 C8 -47.0(4) . . . . ?
C3 C4 C7 C12 133.7(3) . . . . ?
C4 C5 C6 C1 -0.2(4) . . . . ?
C4 C7 C8 C9 -177.5(3) . . . . ?
C4 C7 C12 C11 178.5(3) . . . . ?
C5 C4 C7 C8 132.1(3) . . . . ?
C5 C4 C7 C12 -47.2(4) . . . . ?
C6 C1 C2 C3 1.5(4) . . . . ?
C6 C1 C13 C00J -103.3(3) . . . . ?
C6 C1 C13 C14 134.3(3) . . . . ?
C7 C4 C5 C6 -178.4(3) . . . . ?
C7 C8 C9 C10 -1.4(5) . . . . ?
C8 C7 C12 C11 -0.8(4) . . . . ?
C8 C9 C10 C11 -0.1(5) . . . . ?
C9 C10 C11 C12 1.1(5) . . . . ?
C10 C11 C12 C7 -0.7(5) . . . . ?
C12 C7 C8 C9 1.8(4) . . . . ?
C13 C00J C16 C15 35.5(2) . . . . ?
C13 C00J C16 C17 160.6(2) . . . . ?
C13 C00J C16 C24 -72.5(3) . . . . ?
C13 C00J C27 O1 -58.5(3) . . . . ?
C13 C00J C27 O2 121.7(2) . . . . ?
C13 C1 C2 C3 179.5(3) . . . . ?
C13 C1 C6 C5 -179.0(3) . . . . ?
C13 C14 C15 O3 177.4(3) . . . . ?
C13 C14 C15 C16 1.1(3) . . . . ?
C14 C15 C16 C00J -23.1(3) . . . . ?
C14 C15 C16 C17 -146.5(2) . . . . ?
C14 C15 C16 C24 89.2(2) . . . . ?
C15 C16 C17 C18 16.0(3) . . . . ?
C15 C16 C17 C22 -167.6(2) . . . . ?
C15 C16 C24 C25 101.2(3) . . . . ?
C16 C00J C13 C1 -164.6(2) . . . . ?
C16 C00J C13 C14 -36.0(2) . . . . ?
C16 C00J C27 O1 54.0(3) . . . . ?
C16 C00J C27 O2 -125.8(2) . . . . ?
C16 C17 C18 C19 177.3(2) . . . . ?
C16 C17 C22 C21 -176.9(2) . . . . ?
C17 C16 C24 C25 -24.9(4) . . . . ?
C17 C18 C19 C20 -0.4(4) . . . . ?
C18 C17 C22 C21 -0.4(4) . . . . ?
C18 C19 C20 C21 -0.7(5) . . . . ?
C19 C20 C21 C22 1.3(5) . . . . ?
C20 C21 C22 C17 -0.7(4) . . . . ?
C22 C17 C18 C19 1.0(4) . . . . ?
C23 C00J C13 C1 73.7(3) . . . . ?
C23 C00J C13 C14 -157.7(2) . . . . ?
C23 C00J C16 C15 155.0(2) . . . . ?
C23 C00J C16 C17 -79.9(3) . . . . ?
C23 C00J C16 C24 47.0(3) . . . . ?
C23 C00J C27 O1 178.6(2) . . . . ?
C23 C00J C27 O2 -1.2(3) . . . . ?
C24 C16 C17 C18 134.8(2) . . . . ?
C24 C16 C17 C22 -48.8(3) . . . . ?
C27 O2 C28 C29 -87.0(3) . . . . ?
C27 C00J C13 C1 -50.0(3) . . . . ?
C27 C00J C13 C14 78.6(2) . . . . ?
C27 C00J C16 C15 -81.6(2) . . . . ?
C27 C00J C16 C17 43.5(3) . . . . ?
C27 C00J C16 C24 170.4(2) . . . . ?
C28 O2 C27 O1 -3.9(4) . . . . ?
C28 O2 C27 C00J 175.9(3) . . . . ?
O4 C45 C46 C47 160.4(3) . . . . ?
O4 C45 C46 C52 37.3(4) . . . . ?
O4 C45 C46 C58 -86.6(3) . . . . ?
C31 C32 C33 C34 -0.3(6) . . . . ?
C31 C37 C38 C39 176.0(3) . . . . ?
C31 C37 C42 C41 -176.0(3) . . . . ?
C32 C31 C36 C35 1.4(5) . . . . ?
C32 C31 C37 C38 -53.7(4) . . . . ?
C32 C31 C37 C42 124.2(3) . . . . ?
C32 C33 C34 C35 0.5(6) . . . . ?
C33 C34 C35 C36 0.2(6) . . . . ?
C34 C35 C36 C31 -1.1(6) . . . . ?
C36 C31 C32 C33 -0.6(5) . . . . ?
C36 C31 C37 C38 127.8(3) . . . . ?
C36 C31 C37 C42 -54.3(4) . . . . ?
C37 C31 C32 C33 -179.2(3) . . . . ?
C37 C31 C36 C35 179.9(3) . . . . ?
C37 C38 C39 C40 0.4(4) . . . . ?
C38 C37 C42 C41 1.9(4) . . . . ?
C38 C39 C40 C41 1.3(4) . . . . ?
C38 C39 C40 C43 -177.2(2) . . . . ?
C39 C40 C41 C42 -1.3(4) . . . . ?
C39 C40 C43 C44 138.5(2) . . . . ?
C39 C40 C43 C47 -99.6(3) . . . . ?
C40 C41 C42 C37 -0.3(4) . . . . ?
C40 C43 C44 C45 150.1(2) . . . . ?
C40 C43 C47 C46 -166.1(2) . . . . ?
C40 C43 C47 C48 72.4(3) . . . . ?
C40 C43 C47 C49 -50.9(3) . . . . ?
C41 C40 C43 C44 -39.8(4) . . . . ?
C41 C40 C43 C47 82.1(3) . . . . ?
C42 C37 C38 C39 -1.9(4) . . . . ?
C43 C40 C41 C42 177.1(3) . . . . ?
C43 C44 C45 O4 176.9(3) . . . . ?
C43 C44 C45 C46 0.9(3) . . . . ?
C43 C47 C49 O5 -61.7(3) . . . . ?
C43 C47 C49 O6 118.0(2) . . . . ?
C44 C43 C47 C46 -37.1(3) . . . . ?
C44 C43 C47 C48 -158.7(2) . . . . ?
C44 C43 C47 C49 78.0(3) . . . . ?
C44 C45 C46 C47 -23.6(3) . . . . ?
C44 C45 C46 C52 -146.7(2) . . . . ?
C44 C45 C46 C58 89.4(3) . . . . ?
C45 C46 C47 C43 36.6(2) . . . . ?
C45 C46 C47 C48 155.9(2) . . . . ?
C45 C46 C47 C49 -80.5(2) . . . . ?
C45 C46 C52 C53 -172.2(3) . . . . ?
C45 C46 C52 C57 9.1(4) . . . . ?
C45 C46 C58 C59 45.3(6) . . . . ?
C45 C46 C58 C62 3.9(7) . . . . ?
C46 C47 C49 O5 50.8(3) . . . . ?
C46 C47 C49 O6 -129.4(2) . . . . ?
C46 C52 C53 C54 -178.8(3) . . . . ?
C46 C52 C57 C56 178.9(3) . . . . ?
C46 C58 C59 C60 -107.1(7) . . . . ?
C46 C58 C62 C61 103.4(8) . . . . ?
C47 C43 C44 C45 22.4(3) . . . . ?
C47 C46 C52 C53 71.1(3) . . . . ?
C47 C46 C52 C57 -107.6(3) . . . . ?
C47 C46 C58 C59 152.9(6) . . . . ?
C47 C46 C58 C62 111.4(6) . . . . ?
C48 C47 C49 O5 175.8(2) . . . . ?
C48 C47 C49 O6 -4.5(3) . . . . ?
C49 O6 C50 C51 -81.7(4) . . . . ?
C50 O6 C49 O5 -3.5(4) . . . . ?
C50 O6 C49 C47 176.8(3) . . . . ?
C52 C46 C47 C43 162.5(2) . . . . ?
C52 C46 C47 C48 -78.2(3) . . . . ?
C52 C46 C47 C49 45.4(3) . . . . ?
C52 C46 C58 C59 -82.5(6) . . . . ?
C52 C46 C58 C62 -123.9(6) . . . . ?
C52 C53 C54 C55 0.1(6) . . . . ?
C53 C52 C57 C56 0.2(4) . . . . ?
C53 C54 C55 C56 -0.2(6) . . . . ?
C54 C55 C56 C57 0.3(5) . . . . ?
C55 C56 C57 C52 -0.3(5) . . . . ?
C57 C52 C53 C54 -0.1(5) . . . . ?
C58 C46 C47 C43 -74.1(3) . . . . ?
C58 C46 C47 C48 45.2(3) . . . . ?
C58 C46 C47 C49 168.8(2) . . . . ?
C58 C46 C52 C53 -51.1(3) . . . . ?
C58 C46 C52 C57 130.3(3) . . . . ?

_shelx_res_file                  
;
TITL exp_2926_a.res in P1
    exp_2926.res
    created by SHELXL-2018/3 at 16:29:14 on 27-Mar-2021
REM Old TITL exp_2926 in P1
REM SHELXT solution in P1: R1 0.106, Rweak 0.039, Alpha 0.000
REM <I/s> 0.000 for 0 systematic absences, Orientation as input
REM Flack x = -0.500 ( 0.235 ) from 926 Parsons' quotients
REM Formula found by SHELXT: C58 N O8
CELL 1.54184 9.9067 11.5214 11.6032 93.702 109.012 103.102
ZERR 2 0.0002 0.0003 0.0003 0.002 0.002 0.002
LATT -1
SFAC C H N O
UNIT 60 50 2 6
DELU 0.002 0.002 C61 C62
RIGU 0.001 0.002 C58 C59 C60
RIGU 0.001 0.002 C58 C61 C62
SADI C62 C61 C60 C59
DFIX 1.32 0.01 C62 C61 C60 C59
ISOR 0.002 0.004 C59 C62
SIMU 0.002 0.004 2 C59 C60
SIMU 0.002 0.004 2 C62 C61
DELU 0.002 0.002 C62 C61
DELU 0.002 0.002 C59 C60

L.S. 10
PLAN  5
CONF
BOND
list 4
MORE -1
BOND $H
fmap 2
acta
TWIN -1 0 0 0 -1 0 0 0 -1 2
REM <olex2.extras>
REM <HklSrc "%.\\exp_2926.hkl">
REM </olex2.extras>

WGHT    0.061600    0.264200
EXTI    0.006838
BASF  -0.00212
FVAR       0.80502   0.52629
O1    4    0.646779    0.734095    0.701056    11.00000    0.03000    0.02602 =
         0.03584    0.00623    0.01421    0.00268
O2    4    0.887567    0.739924    0.743826    11.00000    0.03256    0.02610 =
         0.04994    0.01593    0.01744    0.01246
O3    4    0.486742    0.984216    0.668177    11.00000    0.02874    0.03921 =
         0.03994    0.00904    0.01604    0.01652
N1    3    1.075334    0.965207    0.658590    11.00000    0.02863    0.02835 =
         0.05438    0.01123    0.02042    0.00934
C00J  1    0.799684    0.894600    0.643271    11.00000    0.02339    0.01991 =
         0.02898    0.00473    0.01088    0.00576
C1    1    0.694376    0.764592    0.425090    11.00000    0.02428    0.02896 =
         0.02582    0.00434    0.00924    0.00668
C2    1    0.612437    0.648872    0.425594    11.00000    0.03153    0.03249 =
         0.03405    0.00487    0.01777    0.00368
AFIX  43
H2    2    0.556646    0.638026    0.476721    11.00000   -1.20000
AFIX   0
C3    1    0.612767    0.550298    0.351569    11.00000    0.03085    0.02956 =
         0.03316    0.00090    0.01614    0.00247
AFIX  43
H3    2    0.558537    0.474020    0.354674    11.00000   -1.20000
AFIX   0
C4    1    0.693463    0.563263    0.271820    11.00000    0.02789    0.03289 =
         0.03162    0.00370    0.01241    0.00671
C5    1    0.773281    0.678821    0.269636    11.00000    0.03365    0.03352 =
         0.03706    0.00717    0.02131    0.00724
AFIX  43
H5    2    0.826913    0.689909    0.216861    11.00000   -1.20000
AFIX   0
C6    1    0.774037    0.777191    0.344602    11.00000    0.03174    0.02922 =
         0.03351    0.00708    0.01655    0.00549
AFIX  43
H6    2    0.828558    0.853390    0.341600    11.00000   -1.20000
AFIX   0
C7    1    0.694129    0.455928    0.194567    11.00000    0.02529    0.03377 =
         0.03337    0.00306    0.01259    0.00560
C8    1    0.717867    0.351345    0.245220    11.00000    0.03516    0.03537 =
         0.03467    0.00507    0.01153    0.00961
AFIX  43
H8    2    0.729563    0.348259    0.327713    11.00000   -1.20000
AFIX   0
C9    1    0.723978    0.253633    0.174186    11.00000    0.03976    0.03349 =
         0.03954    0.00256    0.01030    0.01167
AFIX  43
H9    2    0.741869    0.185858    0.209404    11.00000   -1.20000
AFIX   0
C10   1    0.703659    0.255704    0.050740    11.00000    0.05000    0.04570 =
         0.04015   -0.00594    0.01361    0.02034
AFIX  43
H10   2    0.707912    0.189743    0.002720    11.00000   -1.20000
AFIX   0
C11   1    0.677007    0.356718   -0.000378    11.00000    0.04841    0.05247 =
         0.02992    0.00165    0.01372    0.02140
AFIX  43
H11   2    0.661558    0.357918   -0.083714    11.00000   -1.20000
AFIX   0
C12   1    0.672922    0.456015    0.070261    11.00000    0.03569    0.04012 =
         0.03384    0.00540    0.01451    0.01433
AFIX  43
H12   2    0.655813    0.523594    0.034288    11.00000   -1.20000
AFIX   0
C13   1    0.697063    0.875579    0.503370    11.00000    0.02709    0.02884 =
         0.02858    0.00764    0.01168    0.00857
AFIX  13
H13   2    0.735443    0.945245    0.468199    11.00000   -1.20000
AFIX   0
C14   1    0.547908    0.885981    0.508274    11.00000    0.02449    0.03820 =
         0.03041    0.00378    0.00785    0.01095
AFIX  23
H14A  2    0.501762    0.928335    0.443211    11.00000   -1.20000
H14B  2    0.482151    0.806555    0.497961    11.00000   -1.20000
AFIX   0
C15   1    0.578751    0.955602    0.633694    11.00000    0.02730    0.02622 =
         0.03443    0.01011    0.01271    0.01096
C16   1    0.746809    0.991793    0.707741    11.00000    0.02556    0.01991 =
         0.03083    0.00616    0.01261    0.00831
C17   1    0.790868    0.995122    0.846589    11.00000    0.02749    0.02033 =
         0.02917    0.00307    0.01131    0.00822
C18   1    0.691979    0.940349    0.901348    11.00000    0.03293    0.03033 =
         0.03219    0.00610    0.01317    0.00850
AFIX  43
H18   2    0.594263    0.902958    0.852686    11.00000   -1.20000
AFIX   0
C19   1    0.738275    0.941098    1.028603    11.00000    0.05087    0.03980 =
         0.03453    0.00909    0.02109    0.01387
AFIX  43
H19   2    0.671046    0.904688    1.064188    11.00000   -1.20000
AFIX   0
C20   1    0.883039    0.995449    1.102041    11.00000    0.05326    0.04997 =
         0.03050    0.00596    0.01154    0.02431
AFIX  43
H20   2    0.913383    0.996574    1.186954    11.00000   -1.20000
AFIX   0
C21   1    0.982823    1.048360    1.048071    11.00000    0.03759    0.04612 =
         0.03463   -0.00245    0.00122    0.01393
AFIX  43
H21   2    1.080962    1.083686    1.097103    11.00000   -1.20000
AFIX   0
C22   1    0.938286    1.049270    0.922317    11.00000    0.02823    0.03175 =
         0.03677    0.00073    0.00986    0.00643
AFIX  43
H22   2    1.006295    1.085945    0.887573    11.00000   -1.20000
AFIX   0
C23   1    0.955728    0.934198    0.654940    11.00000    0.02871    0.01954 =
         0.03307    0.00515    0.01372    0.00888
C24   1    0.800082    1.114159    0.670378    11.00000    0.03208    0.02327 =
         0.03719    0.00945    0.01776    0.00867
AFIX  43
H24   2    0.812585    1.113249    0.594321    11.00000   -1.20000
AFIX   0
C25   1    0.829234    1.218249    0.734254    11.00000    0.04317    0.02557 =
         0.05859    0.01261    0.03537    0.01115
C26   1    0.859442    1.325690    0.790692    11.00000    0.09418    0.02805 =
         0.08673    0.00552    0.06072    0.00726
H26A  2    0.947919    1.341553    0.848228    11.00000    0.01561
H26B  2    0.806981    1.401464    0.800096    11.00000    0.17835
C27   1    0.768381    0.779343    0.699588    11.00000    0.02507    0.02083 =
         0.02671    0.00249    0.01001    0.00646
C28   1    0.871944    0.634575    0.807580    11.00000    0.04543    0.03272 =
         0.06899    0.02771    0.02377    0.01747
AFIX  23
H28A  2    0.941785    0.589893    0.800919    11.00000   -1.20000
H28B  2    0.772839    0.581793    0.769530    11.00000   -1.20000
AFIX   0
C29   1    0.900231    0.674714    0.939663    11.00000    0.05967    0.06402 =
         0.06641    0.03885    0.01984    0.01283
AFIX 137
H29A  2    0.824881    0.711737    0.946142    11.00000   -1.50000
H29B  2    0.995263    0.731928    0.975261    11.00000   -1.50000
H29C  2    0.898810    0.606389    0.982858    11.00000   -1.50000
AFIX   0

O4    4    1.507954    1.437677    0.735491    11.00000    0.02766    0.03050 =
         0.03919    0.00485    0.00075    0.00145
O5    4    1.343721    1.394544    0.409737    11.00000    0.02644    0.03580 =
         0.04060    0.01129    0.01617    0.00406
O6    4    1.108033    1.305560    0.289694    11.00000    0.03357    0.04204 =
         0.02936    0.01488    0.00915    0.00209
N2    3    0.921180    1.124600    0.421464    11.00000    0.02901    0.03694 =
         0.02897    0.00663    0.00993    0.00101
C31   1    1.314395    0.853957    0.110090    11.00000    0.02815    0.04715 =
         0.03316   -0.00052    0.01022    0.00913
C32   1    1.352947    0.747405    0.133591    11.00000    0.04479    0.04964 =
         0.03356    0.00236    0.01378    0.01564
AFIX  43
H32   2    1.371605    0.726295    0.212221    11.00000   -1.20000
AFIX   0
C33   1    1.364054    0.671664    0.040885    11.00000    0.05708    0.05425 =
         0.04885   -0.00240    0.01803    0.01940
AFIX  43
H33   2    1.390449    0.600433    0.057751    11.00000   -1.20000
AFIX   0
C34   1    1.335920    0.702054   -0.076378    11.00000    0.05971    0.07391 =
         0.04160   -0.01053    0.02193    0.01882
AFIX  43
H34   2    1.342601    0.651039   -0.138590    11.00000   -1.20000
AFIX   0
C35   1    1.297923    0.808177   -0.100935    11.00000    0.05672    0.07806 =
         0.03461    0.00245    0.01732    0.01934
AFIX  43
H35   2    1.278660    0.828654   -0.179846    11.00000   -1.20000
AFIX   0
C36   1    1.288449    0.884141   -0.008331    11.00000    0.04571    0.06348 =
         0.03246    0.00734    0.01377    0.02245
AFIX  43
H36   2    1.264487    0.956251   -0.025161    11.00000   -1.20000
AFIX   0
C37   1    1.304356    0.935948    0.210361    11.00000    0.02908    0.04028 =
         0.03096    0.00570    0.00820    0.01363
C38   1    1.217426    0.894029    0.279339    11.00000    0.02573    0.03365 =
         0.03456    0.00354    0.00717    0.00570
AFIX  43
H38   2    1.159617    0.814760    0.259506    11.00000   -1.20000
AFIX   0
C39   1    1.215237    0.968226    0.377283    11.00000    0.02218    0.03352 =
         0.03237    0.00697    0.00938    0.00789
AFIX  43
H39   2    1.156515    0.937970    0.422450    11.00000   -1.20000
AFIX   0
C40   1    1.300583    1.088453    0.409086    11.00000    0.02440    0.03019 =
         0.03083    0.00719    0.00903    0.01106
C41   1    1.384655    1.130860    0.337553    11.00000    0.03217    0.03230 =
         0.04739    0.00807    0.01882    0.00837
AFIX  43
H41   2    1.440612    1.210664    0.355716    11.00000   -1.20000
AFIX   0
C42   1    1.386384    1.055892    0.239369    11.00000    0.03414    0.04070 =
         0.03943    0.01015    0.01783    0.01124
AFIX  43
H42   2    1.442988    1.086296    0.192629    11.00000   -1.20000
AFIX   0
C43   1    1.300731    1.164896    0.520103    11.00000    0.02540    0.02520 =
         0.03427    0.00757    0.01058    0.00894
AFIX  13
H43   2    1.265003    1.109324    0.570660    11.00000   -1.20000
AFIX   0
C44   1    1.450134    1.248148    0.604540    11.00000    0.02420    0.03603 =
         0.03687    0.00360    0.00403    0.00882
AFIX  23
H44A  2    1.499711    1.206577    0.668812    11.00000   -1.20000
H44B  2    1.513587    1.273674    0.557450    11.00000   -1.20000
AFIX   0
C45   1    1.416647    1.355499    0.660076    11.00000    0.02452    0.02864 =
         0.03193    0.00963    0.00686    0.00349
C46   1    1.248111    1.341367    0.614259    11.00000    0.02205    0.02538 =
         0.02775    0.00279    0.00780    0.00296
C47   1    1.196003    1.252075    0.489570    11.00000    0.02145    0.02473 =
         0.02667    0.00526    0.00912    0.00497
C48   1    1.040905    1.182474    0.450145    11.00000    0.02641    0.02384 =
         0.02335    0.00541    0.01006    0.00556
C49   1    1.224706    1.326081    0.391582    11.00000    0.02469    0.02634 =
         0.03031    0.00635    0.01361    0.00704
C50   1    1.124783    1.378408    0.193744    11.00000    0.04842    0.06549 =
         0.03700    0.02835    0.01255    0.00185
AFIX  23
H50A  2    1.053263    1.337591    0.114261    11.00000   -1.20000
H50B  2    1.223041    1.387809    0.190071    11.00000   -1.20000
AFIX   0
C51   1    1.101938    1.499180    0.220272    11.00000    0.05375    0.07257 =
         0.08762    0.05564    0.02583    0.01992
AFIX 137
H51A  2    1.108749    1.544390    0.154798    11.00000   -1.50000
H51B  2    1.176454    1.541379    0.296612    11.00000   -1.50000
H51C  2    1.005875    1.489672    0.226516    11.00000   -1.50000
AFIX   0
C52   1    1.196393    1.456030    0.597365    11.00000    0.02776    0.02692 =
         0.02617    0.00032    0.00969    0.00641
C53   1    1.046085    1.448563    0.570758    11.00000    0.02877    0.03568 =
         0.05235   -0.00264    0.01378    0.00728
AFIX  43
H53   2    0.980541    1.374725    0.565243    11.00000   -1.20000
AFIX   0
C54   1    0.994522    1.549917    0.552667    11.00000    0.03392    0.04905 =
         0.06026   -0.00927    0.00850    0.01896
AFIX  43
H54   2    0.894360    1.543459    0.535243    11.00000   -1.20000
AFIX   0
C55   1    1.088190    1.660074    0.559889    11.00000    0.05391    0.03806 =
         0.04401    0.00101    0.01393    0.02493
AFIX  43
H55   2    1.052339    1.727895    0.547260    11.00000   -1.20000
AFIX   0
C56   1    1.237261    1.668463    0.586357    11.00000    0.04883    0.02731 =
         0.03930    0.00291    0.01890    0.01045
AFIX  43
H56   2    1.301846    1.742805    0.591868    11.00000   -1.20000
AFIX   0
C57   1    1.291519    1.567917    0.604716    11.00000    0.03280    0.02758 =
         0.03285    0.00528    0.01520    0.00738
AFIX  43
H57   2    1.391807    1.575093    0.622014    11.00000   -1.20000
AFIX   0
C58   1    1.192513    1.274254    0.706856    11.00000    0.03392    0.03110 =
         0.03526    0.00457    0.01448   -0.00237
PART 2
AFIX  43
H58A  2    1.090533    1.254822    0.687688   -21.00000   -1.20000
AFIX  43
PART 1
H58   2    1.107203    1.211178    0.673121    21.00000   -1.20000
AFIX   0
C59   1    1.249134    1.294332    0.825241    21.00000    0.04652    0.06017 =
         0.04228    0.01253    0.01800    0.00074
C60   1    1.329020    1.208557    0.894793    21.00000    0.05474    0.07940 =
         0.06175    0.03226    0.01042    0.00110
AFIX  93
H60A  2    1.337256    1.141058    0.851854    21.00000   -1.20000
H60B  2    1.369818    1.223408    0.980424    21.00000   -1.20000
AFIX   0
PART 2
C61   1    1.290491    1.311566    0.929378   -21.00000    0.07769    0.09736 =
         0.05335   -0.00384    0.02247   -0.01639
AFIX  93
H61A  2    1.254142    1.378847    0.933141   -21.00000   -1.20000
H61B  2    1.343079    1.287282    1.001665   -21.00000   -1.20000
AFIX   0
C62   1    1.263965    1.241327    0.805144   -21.00000    0.04470    0.04714 =
         0.04609    0.01521    0.01527    0.00418
HKLF 4


REM  exp_2926_a.res in P1
REM wR2 = 0.1045, GooF = S = 1.040, Restrained GooF = 1.150 for all data
REM R1 = 0.0392 for 5503 Fo > 4sig(Fo) and 0.0403 for all 5676 data
REM 644 parameters refined using 50 restraints

END

WGHT      0.0615      0.2635

REM Highest difference peak  0.545,  deepest hole -0.681,  1-sigma level  0.048
Q1    1   1.2292  1.3278  0.8117  11.00000  0.05    0.33
Q2    1   1.2644  1.2326  0.7785  11.00000  0.05    0.31
Q3    1   1.2452  1.2114  0.5060  11.00000  0.05    0.23
Q4    1   0.7587  0.8724  0.5741  11.00000  0.05    0.23
Q5    1   0.7913  0.8423  0.6645  11.00000  0.05    0.22
;
_shelx_res_checksum              62300
_shelx_hkl_file                  
;
 -12   2   2    9.42    0.90
 -12   3   2   21.50    1.35
 -11  -3   3    2.01    0.47
 -11  -3   4    3.83    0.65
 -11  -3   5    2.81    0.53
 -11  -2   2   15.86    1.33
 -11  -2   3    6.72    0.95
 -11  -2   3    6.05    0.72
 -11  -2   4   48.47    2.46
 -11  -2   5   20.35    1.57
 -11  -2   5   17.69    1.36
 -11  -2   6   12.15    1.21
 -11  -2   6   11.31    1.09
 -11  -2   7    8.09    1.03
 -11  -2   8    4.20    0.73
 -11  -1   1   44.60    2.01
 -11  -1   1   44.66    2.23
 -11  -1   2   80.25    3.29
 -11  -1   2   82.55    2.98
 -11  -1   3    9.95    1.23
 -11  -1   4    4.51    0.89
 -11  -1   5    5.17    0.87
 -11  -1   5    4.05    0.84
 -11  -1   6   34.37    2.25
 -11  -1   6   31.95    1.98
 -11  -1   7    3.91    0.82
 -11  -1   8    1.33    0.52
 -11  -1   9    5.56    0.83
 -11   0   0   12.19    1.16
 -11   0   0   15.16    1.22
 -11   0   1    7.26    0.96
 -11   0   1    6.09    0.96
 -11   0   2   10.24    1.32
 -11   0   3    9.34    1.29
 -11   0   4   11.98    1.46
 -11   0   4   10.84    1.37
 -11   0   5    2.89    0.74
 -11   0   5    2.77    0.76
 -11   0   6   11.13    1.45
 -11   0   6   10.73    1.21
 -11   0   7    5.78    1.06
 -11   0   8   11.95    1.40
 -11   0   9    3.90    0.79
 -11   1  -1    9.09    0.91
 -11   1   0    9.60    1.11
 -11   1   0   10.36    1.13
 -11   1   1    8.34    1.20
 -11   1   2   21.00    1.92
 -11   1   3    7.81    1.27
 -11   1   4    1.87    0.73
 -11   1   4    1.98    0.74
 -11   1   5   50.85    3.14
 -11   1   5   44.73    2.73
 -11   1   6    9.07    1.40
 -11   1   6    8.13    1.07
 -11   1   7    2.31    0.75
 -11   1   8    6.26    1.09
 -11   1   9   19.70    1.64
 -11   2  -1   16.24    1.28
 -11   2   0    7.35    0.98
 -11   2   1   15.04    1.60
 -11   2   2   20.20    1.92
 -11   2   3    9.99    1.41
 -11   2   4    7.15    1.22
 -11   2   5   16.21    1.67
 -11   2   5   19.41    2.05
 -11   2   6   29.40    2.00
 -11   2   6   29.08    2.42
 -11   2   7    1.04    0.51
 -11   2   8    2.45    0.74
 -11   2   9   17.65    1.54
 -11   3  -1    5.58    0.80
 -11   3   0    0.99    0.46
 -11   3   2   16.11    1.78
 -11   3   3    7.82    1.29
 -11   3   4    6.85    1.16
 -11   3   5   77.44    4.03
 -11   3   6   21.06    2.10
 -11   3   7    1.67    0.72
 -11   3   8   26.20    2.05
 -11   4  -1   38.66    1.90
 -11   4   0    3.67    0.71
 -11   4   1    3.42    0.60
 -11   4   2    1.60    0.49
 -11   4   3   27.47    1.74
 -11   4   4   30.70    1.84
 -11   4   5    0.47    0.34
 -11   4   6   32.55    1.78
 -11   4   7    4.69    0.66
 -11   4   8    1.25    0.35
 -11   5  -1   24.93    1.32
 -11   5   0   16.93    1.25
 -11   5   0   18.81    1.40
 -11   5   1    5.08    0.75
 -11   5   2   10.38    1.07
 -11   5   3    3.84    0.70
 -11   5   4    1.96    0.58
 -11   5   5   39.89    2.09
 -11   5   6   33.22    1.86
 -11   5   7    0.17    0.34
 -11   5   8   15.34    1.10
 -11   6  -1    8.06    0.77
 -11   6   0   40.61    1.95
 -11   6   1   41.97    2.11
 -11   6   2   11.84    1.18
 -11   6   3   17.71    1.44
 -11   6   4   20.24    1.54
 -11   6   5   15.45    1.31
 -11   6   6   18.96    1.41
 -11   6   7    6.80    0.81
 -11   6   8    2.50    0.48
 -11   7   0   18.11    1.28
 -11   7   1   16.31    1.29
 -11   7   2   21.92    1.55
 -11   7   3   40.16    2.09
 -11   7   4    2.34    0.59
 -11   7   5    0.94    0.44
 -11   7   6    0.31    0.30
 -11   7   7   22.46    1.36
 -11   7   8   66.86    2.09
 -11   8   0   27.03    1.41
 -11   8   1   -0.17    0.34
 -11   8   2   55.54    2.29
 -11   8   3   62.10    2.45
 -11   8   4   44.52    2.06
 -11   8   5   54.37    2.19
 -11   8   6   10.29    0.92
 -11   8   7    3.23    0.48
 -11   9   2   20.19    1.21
 -11   9   3   38.99    1.71
 -11   9   4    3.30    0.52
 -10  -5   3    1.38    0.40
 -10  -5   4    9.65    1.05
 -10  -5   5   13.56    1.19
 -10  -4   1    4.66    0.74
 -10  -4   2   23.09    1.70
 -10  -4   3   18.58    1.62
 -10  -4   4   50.02    2.69
 -10  -4   5    3.41    0.74
 -10  -4   6   14.06    1.34
 -10  -4   6   12.85    1.21
 -10  -4   7    7.97    1.02
 -10  -4   8   13.86    1.28
 -10  -4   9    8.83    0.94
 -10  -3   0    8.01    0.96
 -10  -3   1   41.68    2.39
 -10  -3   1   42.73    1.99
 -10  -3   2   16.89    1.39
 -10  -3   2   17.75    1.72
 -10  -3   3   12.55    1.52
 -10  -3   4    9.37    1.33
 -10  -3   5   52.44    2.97
 -10  -3   5   49.70    2.70
 -10  -3   6   16.49    1.63
 -10  -3   6   14.53    1.51
 -10  -3   7   25.36    1.99
 -10  -3   8    4.30    0.85
 -10  -3   9    2.54    0.69
 -10  -3  10   21.52    1.52
 -10  -2  -1    2.63    0.56
 -10  -2  -1    3.33    0.60
 -10  -2   0   31.37    2.10
 -10  -2   0   32.12    1.95
 -10  -2   1   50.09    2.64
 -10  -2   1   47.93    2.85
 -10  -2   2  145.52    5.21
 -10  -2   3   38.26    2.78
 -10  -2   4    9.50    1.41
 -10  -2   4    9.33    1.31
 -10  -2   5    0.81    0.57
 -10  -2   5    0.55    0.54
 -10  -2   6    4.29    1.02
 -10  -2   6    4.49    0.97
 -10  -2   7   24.45    2.13
 -10  -2   8   11.94    1.50
 -10  -2   9   19.84    1.79
 -10  -2  10   13.82    1.37
 -10  -1  -2    9.18    0.96
 -10  -1  -1    8.26    1.05
 -10  -1  -1    8.20    1.07
 -10  -1   0   24.52    2.06
 -10  -1   0   24.79    1.97
 -10  -1   1   26.50    2.30
 -10  -1   2   32.83    2.70
 -10  -1   3    1.56    0.59
 -10  -1   3    3.49    1.00
 -10  -1   4   19.47    2.09
 -10  -1   4   18.29    1.98
 -10  -1   5   61.18    3.57
 -10  -1   5   58.47    3.55
 -10  -1   6   38.42    2.90
 -10  -1   6   38.14    2.66
 -10  -1   7   52.70    3.31
 -10  -1   8    8.17    1.35
 -10  -1   9   83.93    3.80
 -10  -1  10   13.04    1.40
 -10  -1  11   17.44    1.34
 -10   0  -3    7.25    0.80
 -10   0  -2    4.34    0.77
 -10   0  -2    3.17    0.67
 -10   0  -1   36.40    2.39
 -10   0  -1   38.45    2.46
 -10   0   0   84.10    4.01
 -10   0   1   45.16    3.11
 -10   0   2   46.38    3.26
 -10   0   3    2.36    0.86
 -10   0   3    3.39    1.01
 -10   0   4    4.56    1.03
 -10   0   4    5.46    1.17
 -10   0   5   15.75    1.89
 -10   0   5   16.94    2.04
 -10   0   6   52.62    3.17
 -10   0   6   53.84    3.55
 -10   0   7   24.24    2.38
 -10   0   8   19.01    2.07
 -10   0   9    6.11    1.13
 -10   0  10    9.46    1.26
 -10   0  11   14.44    1.24
 -10   1  -3    3.19    0.59
 -10   1  -2   12.43    1.34
 -10   1  -1   14.03    1.59
 -10   1  -1   15.66    1.67
 -10   1   0   55.37    3.39
 -10   1   1    3.99    1.02
 -10   1   2   74.37    4.24
 -10   1   2   69.55    3.96
 -10   1   3   52.08    3.58
 -10   1   3   48.86    3.46
 -10   1   4    4.52    1.23
 -10   1   4    6.13    1.28
 -10   1   5    6.51    1.31
 -10   1   5    6.05    1.31
 -10   1   6  136.33    5.79
 -10   1   6  130.35    5.00
 -10   1   7   57.71    3.72
 -10   1   8   23.61    2.29
 -10   1   9    7.40    1.25
 -10   1  10    5.93    1.00
 -10   1  11   12.26    1.11
 -10   2  -3    2.11    0.57
 -10   2  -2   11.35    1.31
 -10   2  -1    0.29    0.53
 -10   2  -1   -0.22    0.46
 -10   2   0   15.56    1.86
 -10   2   1   63.67    3.86
 -10   2   2   43.32    3.27
 -10   2   3    2.60    1.07
 -10   2   3    3.84    1.07
 -10   2   4  124.46    5.41
 -10   2   4  125.10    5.73
 -10   2   5   12.87    1.96
 -10   2   5   12.06    1.69
 -10   2   6    5.80    1.28
 -10   2   6    6.09    1.11
 -10   2   7   15.40    2.01
 -10   2   8   67.45    3.85
 -10   2   9   56.36    3.19
 -10   2  10    1.22    0.47
 -10   3  -3    3.00    0.61
 -10   3  -2    5.33    0.91
 -10   3  -1   38.44    2.15
 -10   3  -1   32.62    2.52
 -10   3   0   22.64    2.28
 -10   3   0   22.38    1.74
 -10   3   1   23.27    2.35
 -10   3   1   23.80    1.87
 -10   3   2   10.70    1.71
 -10   3   2    9.40    1.17
 -10   3   3   39.98    2.40
 -10   3   3   36.15    2.98
 -10   3   3   34.95    3.06
 -10   3   4    8.74    1.61
 -10   3   4    7.42    1.05
 -10   3   4    7.13    1.40
 -10   3   5   58.46    3.96
 -10   3   5   59.36    3.56
 -10   3   5   58.93    2.80
 -10   3   6   23.18    2.47
 -10   3   6   26.63    1.88
 -10   3   7    9.71    1.58
 -10   3   7   14.55    1.39
 -10   3   8   25.65    1.75
 -10   3   8   21.76    2.14
 -10   3   9   52.34    2.28
 -10   3   9   50.18    2.90
 -10   3  10   53.26    2.04
 -10   4  -3    7.57    0.84
 -10   4  -3    7.46    0.90
 -10   4  -2    2.82    0.60
 -10   4  -2    4.00    0.80
 -10   4  -1   45.13    2.46
 -10   4  -1   41.47    2.63
 -10   4   0   58.46    2.91
 -10   4   1   18.58    2.16
 -10   4   1   19.20    1.73
 -10   4   2    3.21    0.77
 -10   4   2    3.08    0.97
 -10   4   3   38.99    3.03
 -10   4   3   40.51    2.50
 -10   4   4    6.25    1.01
 -10   4   4    5.46    1.20
 -10   4   4    6.61    1.42
 -10   4   5   40.99    2.44
 -10   4   5   42.93    3.34
 -10   4   6   23.74    1.85
 -10   4   6   21.72    2.31
 -10   4   7   29.42    2.00
 -10   4   7   23.49    2.29
 -10   4   8    8.50    1.20
 -10   4   8    3.15    0.87
 -10   4   9    6.87    1.04
 -10   4   9   13.08    1.31
 -10   4  10   33.12    1.71
 -10   5  -3   12.84    1.12
 -10   5  -2   16.02    1.38
 -10   5  -2   16.57    1.42
 -10   5  -1   42.85    2.53
 -10   5  -1   45.74    2.53
 -10   5   0   12.22    1.39
 -10   5   1   30.43    2.21
 -10   5   2   13.58    1.49
 -10   5   3   22.24    1.87
 -10   5   4   -0.24    0.55
 -10   5   5  106.38    3.99
 -10   5   6   22.12    1.82
 -10   5   7   21.13    1.79
 -10   5   8   11.77    1.37
 -10   5   9   11.16    1.19
 -10   5  10   25.37    1.50
 -10   6  -3    8.56    0.90
 -10   6  -2    6.14    0.89
 -10   6  -1   36.58    2.24
 -10   6   0   26.06    1.99
 -10   6   1    0.51    0.46
 -10   6   2   60.04    3.12
 -10   6   3   14.98    1.54
 -10   6   4  227.16    5.88
 -10   6   5   58.71    2.97
 -10   6   6   73.53    3.25
 -10   6   7   28.30    2.00
 -10   6   8   19.08    1.54
 -10   6   9   14.47    1.29
 -10   6  10   14.58    1.07
 -10   7  -3   19.96    1.32
 -10   7  -2   22.10    1.58
 -10   7  -1   26.31    1.86
 -10   7   0   19.40    1.70
 -10   7   1   42.77    2.55
 -10   7   2   17.85    1.70
 -10   7   3   40.39    2.49
 -10   7   4   42.48    2.53
 -10   7   5  112.20    3.99
 -10   7   6  105.37    3.72
 -10   7   7   11.49    1.23
 -10   7   8   41.95    2.12
 -10   7   9   27.44    1.52
 -10   8  -2    0.86    0.34
 -10   8  -1    9.53    1.07
 -10   8   0   -0.13    0.35
 -10   8   1   21.14    1.71
 -10   8   2   53.17    2.73
 -10   8   3    5.89    0.94
 -10   8   4   17.68    1.54
 -10   8   5   60.76    2.75
 -10   8   6   33.34    1.97
 -10   8   7   19.21    1.40
 -10   8   8    9.67    0.93
 -10   8   9    7.16    0.68
 -10   9  -2    0.35    0.27
 -10   9  -1   41.47    1.95
 -10   9   0   18.25    1.41
 -10   9   1   17.94    1.44
 -10   9   2   18.95    1.52
 -10   9   3   19.77    1.53
 -10   9   4   30.64    1.86
 -10   9   5    2.99    0.56
 -10   9   6    1.73    0.45
 -10   9   7   11.16    0.94
 -10  10   0   22.76    1.29
 -10  10   1    0.67    0.34
 -10  10   2    1.96    0.46
 -10  10   3   24.09    1.45
 -10  10   4    7.11    0.79
 -10  10   5    6.56    0.71
  -9  -7   3    7.05    0.79
  -9  -7   4   10.24    0.98
  -9  -7   5   10.98    0.99
  -9  -6   1    9.87    0.91
  -9  -6   1    9.45    0.97
  -9  -6   2   11.20    1.17
  -9  -6   3    0.88    0.46
  -9  -6   4   22.44    1.76
  -9  -6   5   12.04    1.28
  -9  -6   6    0.26    0.37
  -9  -6   7   26.56    1.55
  -9  -5   0    2.84    0.63
  -9  -5   0    2.74    0.53
  -9  -5   1   23.60    1.82
  -9  -5   2   35.98    2.40
  -9  -5   3   27.27    2.18
  -9  -5   4    4.82    0.99
  -9  -5   5   66.92    3.38
  -9  -5   6   31.15    2.05
  -9  -5   6   34.06    2.33
  -9  -5   7    9.88    1.15
  -9  -5   7    7.81    1.08
  -9  -5   8    2.43    0.68
  -9  -5   9    6.83    0.96
  -9  -5  10   12.50    1.13
  -9  -4  -1    0.27    0.24
  -9  -4  -1    0.76    0.37
  -9  -4   0    6.37    1.00
  -9  -4   1    1.76    0.67
  -9  -4   2   10.86    1.50
  -9  -4   3   37.48    2.79
  -9  -4   4    0.13    0.46
  -9  -4   5    9.84    1.47
  -9  -4   5   11.84    1.43
  -9  -4   6   29.05    2.31
  -9  -4   6   29.54    2.34
  -9  -4   7    0.23    0.38
  -9  -4   7    1.01    0.56
  -9  -4   8   12.25    1.47
  -9  -4   9   19.34    1.75
  -9  -4  10   30.42    2.01
  -9  -4  11   26.99    1.63
  -9  -3  -2    7.73    0.91
  -9  -3  -1    1.16    0.47
  -9  -3  -1    1.29    0.46
  -9  -3  -1    1.49    0.45
  -9  -3   0    3.26    0.84
  -9  -3   0    1.75    0.60
  -9  -3   1   44.21    3.06
  -9  -3   2   40.87    3.06
  -9  -3   3   26.72    2.53
  -9  -3   4   83.87    4.03
  -9  -3   4   86.29    4.50
  -9  -3   5   36.42    2.78
  -9  -3   5   41.57    3.04
  -9  -3   6    3.92    1.00
  -9  -3   6    5.35    1.08
  -9  -3   7   44.56    3.02
  -9  -3   7   47.36    2.84
  -9  -3   8    6.20    1.22
  -9  -3   9   57.58    3.25
  -9  -3  10    8.17    1.18
  -9  -3  11   11.11    1.18
  -9  -2  -3    4.84    0.75
  -9  -2  -2   15.11    1.45
  -9  -2  -2   15.77    1.53
  -9  -2  -1   78.86    3.68
  -9  -2  -1   78.14    3.75
  -9  -2   0   40.10    2.93
  -9  -2   1   42.10    3.17
  -9  -2   2   83.77    4.59
  -9  -2   3  264.58    8.04
  -9  -2   3  243.20    7.17
  -9  -2   4    5.72    1.23
  -9  -2   4    6.25    1.36
  -9  -2   5  110.80    5.02
  -9  -2   5  110.19    5.08
  -9  -2   6    6.29    1.27
  -9  -2   6    7.10    1.36
  -9  -2   7   26.37    2.52
  -9  -2   8    3.13    1.00
  -9  -2   9   69.79    3.77
  -9  -2  10   25.75    2.14
  -9  -2  11   41.96    2.40
  -9  -1  -4    6.44    0.83
  -9  -1  -3    4.65    0.86
  -9  -1  -2   18.01    1.76
  -9  -1  -2   16.70    1.74
  -9  -1  -1   11.10    1.57
  -9  -1  -1   11.08    1.54
  -9  -1   0   46.59    3.30
  -9  -1   1   54.40    3.73
  -9  -1   2   30.58    2.82
  -9  -1   2   26.22    2.45
  -9  -1   3   37.87    3.14
  -9  -1   3   34.85    2.91
  -9  -1   4  138.64    5.93
  -9  -1   4  138.69    5.76
  -9  -1   5   62.40    3.84
  -9  -1   5   62.27    3.94
  -9  -1   6   30.64    2.63
  -9  -1   6   29.18    2.75
  -9  -1   7    8.93    1.58
  -9  -1   8   88.69    4.57
  -9  -1   9   62.59    3.63
  -9  -1  10   14.49    1.70
  -9  -1  11    7.59    1.10
  -9   0  -5   26.26    1.44
  -9   0  -4    1.24    0.45
  -9   0  -3    7.92    1.19
  -9   0  -2   10.64    1.45
  -9   0  -2    9.84    1.43
  -9   0  -1   13.36    1.78
  -9   0   0   20.57    2.30
  -9   0   1    9.28    1.53
  -9   0   1   10.33    1.72
  -9   0   2   27.88    2.75
  -9   0   2   25.83    2.58
  -9   0   3   11.80    1.80
  -9   0   3   11.27    1.81
  -9   0   4  110.29    5.26
  -9   0   4  113.70    5.42
  -9   0   5   56.73    3.84
  -9   0   5   50.63    3.47
  -9   0   6   56.52    3.82
  -9   0   6   54.88    3.45
  -9   0   7   27.99    2.75
  -9   0   8   28.02    2.66
  -9   0   9  115.70    5.04
  -9   0  10   51.79    3.14
  -9   0  11    4.17    0.84
  -9   1  -5   32.66    1.77
  -9   1  -4   14.29    1.45
  -9   1  -3    1.02    0.52
  -9   1  -3    0.51    0.40
  -9   1  -2   24.11    2.28
  -9   1  -2   23.47    2.21
  -9   1  -1   83.33    4.46
  -9   1   0   15.01    2.04
  -9   1   1   60.21    3.98
  -9   1   1   58.01    3.85
  -9   1   2   43.22    3.39
  -9   1   2   43.59    3.40
  -9   1   3   14.22    2.09
  -9   1   3   16.43    2.12
  -9   1   4   24.75    2.65
  -9   1   4   21.33    2.38
  -9   1   5   36.70    2.97
  -9   1   5   40.27    3.32
  -9   1   6   26.15    2.67
  -9   1   6   25.08    2.32
  -9   1   7   32.02    2.89
  -9   1   8   54.12    3.64
  -9   1   9   15.90    1.89
  -9   1  10   58.03    3.28
  -9   1  11    6.91    1.01
  -9   2  -5    2.24    0.53
  -9   2  -4    7.53    1.08
  -9   2  -3   14.37    1.64
  -9   2  -2   25.50    2.34
  -9   2  -2   25.34    1.95
  -9   2  -2   24.95    2.34
  -9   2  -1    1.00    0.70
  -9   2  -1    1.34    0.67
  -9   2   0   39.70    3.21
  -9   2   0   37.18    2.47
  -9   2   1  187.63    5.46
  -9   2   1  187.81    7.03
  -9   2   1  168.60    6.68
  -9   2   2   21.51    1.83
  -9   2   2   21.88    2.48
  -9   2   2   19.79    2.35
  -9   2   3   29.82    2.79
  -9   2   3   32.05    2.19
  -9   2   3   26.26    2.76
  -9   2   4   10.42    1.83
  -9   2   4    9.91    1.23
  -9   2   4    9.87    1.66
  -9   2   5   98.53    3.77
  -9   2   5   90.15    4.59
  -9   2   5   97.49    5.20
  -9   2   6    6.75    1.41
  -9   2   6   11.79    1.46
  -9   2   7    1.89    0.83
  -9   2   8    5.02    1.24
  -9   2   9   -0.31    0.48
  -9   2  10   72.19    3.50
  -9   3  -5   34.38    1.62
  -9   3  -5   35.86    1.90
  -9   3  -4   29.31    1.85
  -9   3  -4   27.93    2.03
  -9   3  -3   46.81    2.93
  -9   3  -3   50.17    2.68
  -9   3  -2   15.60    1.93
  -9   3  -2   15.82    1.65
  -9   3  -1   31.01    2.33
  -9   3  -1   33.17    2.90
  -9   3   0   43.48    3.41
  -9   3   0   44.58    2.78
  -9   3   1   25.53    2.12
  -9   3   1   21.68    2.46
  -9   3   2   88.49    4.83
  -9   3   2   82.99    4.85
  -9   3   2   87.08    3.80
  -9   3   3  271.81    8.30
  -9   3   3  295.34    6.79
  -9   3   3  290.76    9.05
  -9   3   4   55.45    3.98
  -9   3   4   52.68    3.62
  -9   3   4   58.13    3.03
  -9   3   5   53.36    3.53
  -9   3   5   57.27    3.04
  -9   3   5   53.67    3.87
  -9   3   6   20.72    2.43
  -9   3   6   28.37    2.37
  -9   3   7    9.99    1.69
  -9   3   8   83.82    4.37
  -9   3   9    2.88    0.86
  -9   4  -5    0.72    0.33
  -9   4  -5    0.47    0.34
  -9   4  -4    1.63    0.53
  -9   4  -4    1.16    0.47
  -9   4  -3   43.95    2.60
  -9   4  -3   45.07    2.78
  -9   4  -2    1.35    0.59
  -9   4  -2    1.21    0.62
  -9   4  -1   84.52    3.89
  -9   4  -1   85.31    4.63
  -9   4   0    8.37    1.27
  -9   4   0    7.61    1.49
  -9   4   1   37.28    3.18
  -9   4   1   44.18    2.82
  -9   4   2   50.76    2.95
  -9   4   2   52.69    3.75
  -9   4   2   44.38    3.59
  -9   4   3   55.63    3.05
  -9   4   3   49.04    3.53
  -9   4   3   49.80    3.80
  -9   4   4  128.70    5.56
  -9   4   4  143.53    4.87
  -9   4   4  132.19    6.07
  -9   4   5   15.88    1.88
  -9   4   5   14.52    2.05
  -9   4   5   20.80    2.05
  -9   4   6   56.52    3.85
  -9   4   7    7.50    1.44
  -9   4   8   83.95    4.20
  -9   5  -5   26.11    1.60
  -9   5  -4   18.33    1.44
  -9   5  -4   17.52    1.52
  -9   5  -3    5.35    0.92
  -9   5  -3    5.66    0.99
  -9   5  -2   21.69    1.97
  -9   5  -2   19.60    1.89
  -9   5  -1    0.63    0.56
  -9   5   0   28.59    2.33
  -9   5   1   20.36    2.36
  -9   5   1   23.63    2.09
  -9   5   2   27.67    2.71
  -9   5   2   34.79    2.50
  -9   5   3   53.23    3.64
  -9   5   3   63.33    3.31
  -9   5   4   61.56    3.28
  -9   5   4   52.94    3.84
  -9   5   5   32.35    2.96
  -9   5   5   42.20    2.85
  -9   5   6  282.76    8.31
  -9   5   7  135.68    5.44
  -9   6  -5    0.74    0.39
  -9   6  -4    2.29    0.59
  -9   6  -3    0.99    0.46
  -9   6  -2    8.55    1.25
  -9   6  -1    6.63    1.16
  -9   6   0   12.53    1.55
  -9   6   1   11.41    1.48
  -9   6   2   18.05    1.82
  -9   6   3   30.58    2.33
  -9   6   4    3.73    0.97
  -9   6   5   50.06    3.10
  -9   6   6   19.00    2.03
  -9   7  -5   47.24    2.00
  -9   7  -4    8.67    1.06
  -9   7  -3    4.15    0.84
  -9   7  -2    8.74    1.23
  -9   7  -1    8.82    1.28
  -9   7   0    1.08    0.67
  -9   7   1   26.93    2.21
  -9   7   2   14.83    1.65
  -9   7   3  197.16    5.91
  -9   7   4   23.36    2.05
  -9   7   5    9.93    1.56
  -9   7   6   30.64    2.41
  -9   7   7   32.19    2.42
  -9   7  10   40.83    1.98
  -9   8  -4   40.48    2.00
  -9   8  -3   17.97    1.52
  -9   8  -2   10.76    1.28
  -9   8  -1   12.20    1.44
  -9   8   0   15.45    1.67
  -9   8   1   22.10    1.96
  -9   8   2   21.13    1.89
  -9   8   3   36.24    2.45
  -9   8   4   17.46    1.72
  -9   8   5   18.08    1.72
  -9   8   6   18.60    1.73
  -9   8   7   18.62    1.67
  -9   8   8   43.70    2.26
  -9   8   9    8.11    0.97
  -9   8  10   24.27    1.22
  -9   9  -4    8.29    0.78
  -9   9  -3    5.59    0.79
  -9   9  -2    8.66    1.06
  -9   9  -1    1.81    0.55
  -9   9   0   54.08    2.80
  -9   9   1   20.04    1.76
  -9   9   2   14.09    1.48
  -9   9   3    4.03    0.79
  -9   9   4   12.99    1.37
  -9   9   5    1.89    0.56
  -9   9   6    8.55    1.03
  -9   9   7    8.55    0.95
  -9   9   8    2.52    0.49
  -9  10  -2    9.27    0.94
  -9  10  -1    0.46    0.34
  -9  10   0   20.27    1.54
  -9  10   1   52.84    2.51
  -9  10   2    3.61    0.70
  -9  10   3   15.83    1.36
  -9  10   4    1.23    0.41
  -9  10   5    7.79    0.90
  -9  10   6    9.53    0.91
  -9  10   7    1.35    0.31
  -9  11   0    9.16    0.81
  -9  11   1   45.79    1.88
  -9  11   2    6.97    0.76
  -9  11   3   11.68    0.96
  -9  11   4   29.02    1.40
  -8  -8   2    9.04    0.92
  -8  -8   3   20.52    1.48
  -8  -8   4    6.14    0.87
  -8  -8   5    4.90    0.76
  -8  -8   6    8.27    0.91
  -8  -7   0   15.52    1.22
  -8  -7   0   11.75    1.02
  -8  -7   1    1.30    0.46
  -8  -7   2   13.63    1.41
  -8  -7   3   12.39    1.39
  -8  -7   4    1.16    0.59
  -8  -7   5    5.65    0.99
  -8  -7   6   10.63    1.22
  -8  -7   7   12.18    1.19
  -8  -7   8    0.75    0.38
  -8  -7   9    0.24    0.27
  -8  -6  -2    0.99    0.34
  -8  -6  -1   22.17    1.56
  -8  -6  -1   22.16    1.49
  -8  -6   0   16.56    1.51
  -8  -6   1    2.55    0.73
  -8  -6   2   28.11    2.27
  -8  -6   3    8.23    1.32
  -8  -6   4   35.81    2.67
  -8  -6   5   11.87    1.58
  -8  -6   6   21.81    1.77
  -8  -6   6   23.44    2.02
  -8  -6   7    9.90    1.25
  -8  -6   7   10.09    1.23
  -8  -6   8    5.59    0.93
  -8  -6   9   22.85    1.74
  -8  -6  10   19.40    1.49
  -8  -5  -3    1.79    0.38
  -8  -5  -2   14.72    1.29
  -8  -5  -1   10.90    1.29
  -8  -5   0   14.66    1.64
  -8  -5   1   38.57    2.79
  -8  -5   2   66.72    3.80
  -8  -5   3   61.40    3.72
  -8  -5   4   77.71    4.21
  -8  -5   5   23.45    2.04
  -8  -5   5   20.19    2.13
  -8  -5   6   18.65    1.97
  -8  -5   6   18.90    1.91
  -8  -5   7    1.14    0.60
  -8  -5   7    1.99    0.71
  -8  -5   8   10.70    1.42
  -8  -5   9   22.76    1.97
  -8  -5  10   45.30    2.56
  -8  -5  11   25.35    1.70
  -8  -4  -3    3.43    0.64
  -8  -4  -2    3.02    0.73
  -8  -4  -2    2.02    0.59
  -8  -4  -2    2.08    0.55
  -8  -4  -1    0.18    0.34
  -8  -4  -1    0.18    0.38
  -8  -4   0    1.20    0.67
  -8  -4   1   18.54    2.12
  -8  -4   2   19.61    2.22
  -8  -4   3   92.68    4.78
  -8  -4   4  205.02    7.04
  -8  -4   4  200.93    6.25
  -8  -4   5   73.48    3.88
  -8  -4   5   74.70    4.20
  -8  -4   6   29.61    2.49
  -8  -4   6   28.33    2.51
  -8  -4   7   30.91    2.45
  -8  -4   7   34.57    2.76
  -8  -4   8   10.03    1.50
  -8  -4   9    0.32    0.62
  -8  -4  10    8.58    1.27
  -8  -4  11    1.46    0.60
  -8  -4  12   15.51    1.23
  -8  -3  -4   26.57    1.67
  -8  -3  -4   26.79    1.49
  -8  -3  -3    9.42    1.18
  -8  -3  -3    7.50    1.00
  -8  -3  -2   12.19    1.40
  -8  -3  -2   15.01    1.65
  -8  -3  -2   13.23    1.55
  -8  -3  -1   57.41    3.39
  -8  -3  -1   52.49    3.35
  -8  -3   0    2.08    0.81
  -8  -3   1    9.12    1.56
  -8  -3   2  272.27    8.29
  -8  -3   3  180.46    6.77
  -8  -3   3  166.78    5.91
  -8  -3   4   36.10    3.05
  -8  -3   4   34.14    2.77
  -8  -3   5  189.91    6.78
  -8  -3   5  196.79    6.61
  -8  -3   6   89.80    4.51
  -8  -3   6   99.26    4.73
  -8  -3   7   42.58    3.13
  -8  -3   8  166.82    6.11
  -8  -3   9   16.35    1.90
  -8  -3  10   89.62    4.16
  -8  -3  11   16.79    1.65
  -8  -3  12   16.30    1.36
  -8  -2  -5   13.73    1.20
  -8  -2  -4    0.13    0.31
  -8  -2  -3    4.68    1.02
  -8  -2  -3    4.65    0.84
  -8  -2  -2   54.28    3.34
  -8  -2  -2   54.79    3.38
  -8  -2  -2   51.01    2.86
  -8  -2  -1    3.79    1.05
  -8  -2   0   60.67    3.89
  -8  -2   1  103.30    5.13
  -8  -2   2   91.25    4.88
  -8  -2   2   88.44    4.40
  -8  -2   3  142.71    5.69
  -8  -2   3  152.54    6.25
  -8  -2   4  135.71    5.56
  -8  -2   4  139.87    5.90
  -8  -2   5   87.07    4.59
  -8  -2   5   84.33    4.45
  -8  -2   6   70.40    3.98
  -8  -2   6   67.10    4.02
  -8  -2   7   15.30    1.99
  -8  -2   8   88.66    4.63
  -8  -2   9   21.13    2.23
  -8  -2  10    6.29    1.24
  -8  -2  11    1.35    0.62
  -8  -2  12   41.10    2.22
  -8  -1  -6    4.21    0.63
  -8  -1  -5    6.68    0.97
  -8  -1  -4    8.75    1.29
  -8  -1  -3   86.40    4.24
  -8  -1  -3   95.98    4.16
  -8  -1  -2    4.06    1.08
  -8  -1  -2    3.04    0.92
  -8  -1  -1   20.99    2.29
  -8  -1   0    8.77    1.59
  -8  -1   1  204.67    6.80
  -8  -1   1  210.53    7.36
  -8  -1   2  251.37    7.67
  -8  -1   2  264.90    8.22
  -8  -1   3   84.74    4.62
  -8  -1   3   86.62    4.51
  -8  -1   4   81.38    4.45
  -8  -1   4   87.59    4.64
  -8  -1   5   55.26    3.67
  -8  -1   5   52.47    3.52
  -8  -1   6   63.30    3.70
  -8  -1   6   68.47    4.08
  -8  -1   7   20.36    2.31
  -8  -1   8   69.65    4.14
  -8  -1   9  146.64    5.79
  -8  -1  10  137.18    5.28
  -8  -1  11   21.15    1.94
  -8  -1  12    3.79    0.75
  -8   0  -6   13.59    1.22
  -8   0  -5   40.24    2.51
  -8   0  -4   64.03    3.57
  -8   0  -3   19.85    2.01
  -8   0  -3   19.23    2.16
  -8   0  -2   69.34    4.07
  -8   0  -1   93.37    4.86
  -8   0   0   35.22    2.88
  -8   0   0   37.01    3.12
  -8   0   1    9.49    1.57
  -8   0   1    8.44    1.46
  -8   0   2  121.05    5.42
  -8   0   2  124.10    5.60
  -8   0   3   61.71    3.89
  -8   0   3   65.74    4.01
  -8   0   4   26.21    2.52
  -8   0   4   27.55    2.65
  -8   0   5    2.81    1.04
  -8   0   5    3.32    0.94
  -8   0   6   -0.18    0.53
  -8   0   7   18.56    2.24
  -8   0   8  139.63    5.80
  -8   0   9    2.48    0.97
  -8   0  10    6.08    1.21
  -8   0  11   35.64    2.44
  -8   1  -6   13.63    1.29
  -8   1  -5   13.59    1.52
  -8   1  -4   47.95    3.15
  -8   1  -3   19.66    2.18
  -8   1  -3   19.77    2.11
  -8   1  -2   65.82    4.05
  -8   1  -1    1.71    0.78
  -8   1   0  170.99    6.57
  -8   1   0  156.08    6.23
  -8   1   1   74.60    4.34
  -8   1   1   77.68    4.45
  -8   1   2    7.88    1.52
  -8   1   2    7.52    1.42
  -8   1   3   53.90    3.70
  -8   1   3   52.43    3.56
  -8   1   4   17.69    2.14
  -8   1   4   16.78    2.02
  -8   1   5    3.74    1.01
  -8   1   5    2.13    0.98
  -8   1   6   54.64    3.69
  -8   1   7   79.67    4.45
  -8   1   8  100.21    4.90
  -8   1   9   67.49    3.89
  -8   1  10    8.72    1.36
  -8   2  -7    5.44    0.64
  -8   2  -6   17.30    1.49
  -8   2  -5   16.68    1.51
  -8   2  -5   15.11    1.65
  -8   2  -4    7.38    1.15
  -8   2  -4    7.85    1.33
  -8   2  -3    0.35    0.53
  -8   2  -3    0.20    0.41
  -8   2  -3    0.39    0.58
  -8   2  -2   14.03    1.89
  -8   2  -2   15.85    1.72
  -8   2  -1  124.93    4.73
  -8   2  -1  132.27    5.85
  -8   2   0   57.21    3.86
  -8   2   0   52.94    3.73
  -8   2   0   59.32    3.19
  -8   2   1   44.11    3.44
  -8   2   1   46.80    2.77
  -8   2   1   45.50    3.39
  -8   2   2   27.57    2.05
  -8   2   2   27.79    2.63
  -8   2   2   27.13    2.68
  -8   2   3  244.11    5.96
  -8   2   3  228.36    7.36
  -8   2   3  235.55    7.75
  -8   2   4   54.53    3.74
  -8   2   4   51.62    2.81
  -8   2   4   52.36    3.46
  -8   2   5   31.65    2.88
  -8   2   5   28.68    2.55
  -8   2   6  115.14    5.35
  -8   2   7  178.73    6.62
  -8   2   8   21.75    2.30
  -8   2   9  103.96    4.70
  -8   3  -6    0.14    0.27
  -8   3  -6    0.41    0.38
  -8   3  -5   34.62    2.42
  -8   3  -5   39.98    2.44
  -8   3  -4    2.00    0.75
  -8   3  -4    1.87    0.73
  -8   3  -3   34.33    2.80
  -8   3  -3   29.70    2.65
  -8   3  -3   31.03    2.42
  -8   3  -2   34.09    2.56
  -8   3  -2   33.81    2.95
  -8   3  -1  115.17    5.46
  -8   3  -1  117.01    4.69
  -8   3   0  702.86   13.47
  -8   3   0  700.83   11.13
  -8   3   1   91.14    5.00
  -8   3   1  102.84    5.10
  -8   3   1  102.99    4.16
  -8   3   2  147.38    4.83
  -8   3   2  132.64    5.97
  -8   3   2  133.76    5.72
  -8   3   3  138.90    5.76
  -8   3   3  145.96    4.75
  -8   3   3  141.35    6.08
  -8   3   4   31.28    2.43
  -8   3   4   31.20    2.72
  -8   3   4   33.52    3.00
  -8   3   5   65.64    4.08
  -8   3   5   64.61    3.74
  -8   3   6   30.58    2.78
  -8   3   7   27.66    2.65
  -8   3   8   72.95    4.10
  -8   4  -6   22.67    1.67
  -8   4  -6   22.13    1.55
  -8   4  -5   13.23    1.43
  -8   4  -5   13.71    1.50
  -8   4  -4   13.38    1.60
  -8   4  -4   14.87    1.70
  -8   4  -3    5.62    1.08
  -8   4  -3    5.55    1.17
  -8   4  -2   40.56    2.83
  -8   4  -2   42.79    3.31
  -8   4  -1    2.67    0.87
  -8   4  -1    1.68    0.68
  -8   4   0   84.31    4.70
  -8   4   0   92.74    4.11
  -8   4   1  128.47    5.77
  -8   4   1  134.28    4.84
  -8   4   1  128.48    6.02
  -8   4   2  211.07    7.26
  -8   4   2  214.70    7.73
  -8   4   2  219.91    6.04
  -8   4   3  191.85    7.19
  -8   4   3  187.83    6.73
  -8   4   3  188.28    5.65
  -8   4   4  151.75    5.95
  -8   4   4  153.82    6.33
  -8   4   5   35.09    3.05
  -8   4   6  155.11    6.17
  -8   4   7  287.74    8.19
  -8   5  -7   70.71    2.36
  -8   5  -6    0.48    0.35
  -8   5  -5   29.75    1.96
  -8   5  -5   31.63    2.25
  -8   5  -4   87.09    3.99
  -8   5  -4   84.18    3.71
  -8   5  -3   24.37    2.19
  -8   5  -3   25.89    2.25
  -8   5  -2   31.63    2.55
  -8   5  -1    3.49    0.90
  -8   5  -1    1.48    0.81
  -8   5   0   22.48    2.13
  -8   5   0   20.77    2.38
  -8   5   1    1.19    0.76
  -8   5   1    0.50    0.59
  -8   5   2    2.24    0.79
  -8   5   2    1.17    0.72
  -8   5   2    2.55    0.94
  -8   5   3   24.57    2.62
  -8   5   3   21.84    2.35
  -8   5   3   29.91    2.34
  -8   5   4   37.76    3.18
  -8   5   5  189.53    6.92
  -8   5   6   12.05    1.77
  -8   6  -7    4.90    0.64
  -8   6  -6   44.60    2.28
  -8   6  -5   10.34    1.30
  -8   6  -4   28.72    2.27
  -8   6  -3   47.61    3.03
  -8   6  -2  101.25    4.48
  -8   6  -1   55.24    3.31
  -8   6   0   79.85    3.95
  -8   6   1  103.23    4.37
  -8   6   2   34.49    2.50
  -8   6   3   83.27    3.87
  -8   6   4   59.61    3.39
  -8   6   5  326.88    8.95
  -8   7  -6    5.69    0.80
  -8   7  -5    0.90    0.46
  -8   7  -4   31.61    2.32
  -8   7  -3   59.52    3.30
  -8   7  -2   84.45    4.03
  -8   7  -1   91.01    4.22
  -8   7   0   59.97    3.41
  -8   7   1   48.16    3.01
  -8   7   2   15.78    1.76
  -8   7   3  107.34    4.38
  -8   7   4   82.72    3.90
  -8   8  -6   11.38    1.00
  -8   8  -5   27.07    1.80
  -8   8  -4   26.51    1.97
  -8   8  -3    0.40    0.47
  -8   8  -2   26.63    2.23
  -8   8  -1   81.12    3.89
  -8   8   0    9.13    1.35
  -8   8   1   27.41    2.20
  -8   8   2  118.53    4.60
  -8   8   3   67.86    3.43
  -8   8   4   84.25    3.85
  -8   8   5   18.64    2.02
  -8   9  -5   37.56    1.84
  -8   9  -4   25.40    1.76
  -8   9  -3   31.92    2.13
  -8   9  -2   11.13    1.36
  -8   9  -1    5.99    1.04
  -8   9   0   90.19    3.91
  -8   9   1   91.27    3.90
  -8   9   2    5.46    0.97
  -8   9   3   33.07    2.32
  -8   9   4   66.17    3.18
  -8   9   5    9.17    1.29
  -8   9   6   11.04    1.33
  -8   9   7    9.16    1.19
  -8   9   8    8.12    1.01
  -8   9   9   23.13    1.36
  -8  10  -4   31.12    1.59
  -8  10  -3   13.66    1.23
  -8  10  -2   36.04    2.13
  -8  10  -1    7.69    1.05
  -8  10   0    3.45    0.72
  -8  10   1    3.76    0.80
  -8  10   2   32.88    2.15
  -8  10   3   15.03    1.42
  -8  10   4   24.46    1.76
  -8  10   5   -0.42    0.45
  -8  10   6    0.85    0.34
  -8  10   7   -0.07    0.25
  -8  11  -1   13.89    1.16
  -8  11   0   12.16    1.13
  -8  11   1   22.97    1.53
  -8  11   2   11.10    1.08
  -8  11   3    6.56    0.82
  -8  11   4   24.57    1.46
  -7  -9   1    8.74    0.83
  -7  -9   2   10.34    1.06
  -7  -9   3    6.25    0.89
  -7  -9   4    6.31    0.90
  -7  -9   5    1.38    0.45
  -7  -9   6   10.07    1.03
  -7  -8  -1   11.65    1.04
  -7  -8   0    4.04    0.72
  -7  -8   0    5.22    0.79
  -7  -8   1    1.23    0.49
  -7  -8   2   18.32    1.69
  -7  -8   3    3.95    0.89
  -7  -8   4   15.93    1.65
  -7  -8   5    1.02    0.49
  -7  -8   6    3.67    0.78
  -7  -8   7   13.85    1.33
  -7  -8   8    8.87    0.96
  -7  -8   9   12.93    1.07
  -7  -7  -3    1.65    0.38
  -7  -7  -2    7.13    0.91
  -7  -7  -1   10.45    1.24
  -7  -7  -1    9.38    1.09
  -7  -7   0   12.10    1.39
  -7  -7   1   87.79    3.93
  -7  -7   2   40.79    2.84
  -7  -7   3   23.89    2.22
  -7  -7   4   17.31    1.90
  -7  -7   5    2.93    0.84
  -7  -7   6    6.91    1.05
  -7  -7   6    7.87    1.25
  -7  -7   7   57.42    2.92
  -7  -7   7   55.44    2.95
  -7  -7   8   11.59    1.33
  -7  -7   9   58.00    2.76
  -7  -7  10   11.47    1.17
  -7  -7  11    0.37    0.31
  -7  -6  -4   25.99    1.42
  -7  -6  -3    8.70    1.02
  -7  -6  -2   25.13    1.94
  -7  -6  -1   55.12    3.01
  -7  -6   0   19.66    2.00
  -7  -6   1   28.90    2.51
  -7  -6   2   31.96    2.70
  -7  -6   3   20.43    2.25
  -7  -6   4   42.91    3.18
  -7  -6   5   31.53    2.35
  -7  -6   5   34.44    2.80
  -7  -6   6   11.77    1.51
  -7  -6   6   12.69    1.67
  -7  -6   7   63.48    3.44
  -7  -6   7   63.66    3.42
  -7  -6   8    8.22    1.28
  -7  -6   9   -0.16    0.45
  -7  -6  10   58.96    2.95
  -7  -6  11   29.10    1.86
  -7  -5  -4   25.37    1.68
  -7  -5  -3   33.14    2.22
  -7  -5  -2    6.53    1.08
  -7  -5  -1    1.50    0.68
  -7  -5   0   20.77    2.20
  -7  -5   1   41.70    3.14
  -7  -5   2   40.02    3.13
  -7  -5   3   59.04    3.85
  -7  -5   4  121.97    5.46
  -7  -5   5    4.31    1.09
  -7  -5   5    3.35    0.90
  -7  -5   6   48.81    3.17
  -7  -5   6   47.50    3.29
  -7  -5   7   80.65    3.98
  -7  -5   7   79.81    4.09
  -7  -5   8    1.65    0.76
  -7  -5   9    3.62    0.98
  -7  -5  10   47.02    2.91
  -7  -5  11    3.89    0.85
  -7  -5  12   17.51    1.37
  -7  -4  -5   34.10    1.81
  -7  -4  -5   32.83    1.70
  -7  -4  -4    3.66    0.72
  -7  -4  -4    2.76    0.68
  -7  -4  -3   23.65    1.97
  -7  -4  -3   20.42    1.89
  -7  -4  -2   37.57    2.64
  -7  -4  -2   37.89    2.71
  -7  -4  -1   26.97    2.49
  -7  -4  -1   27.02    2.32
  -7  -4   0  137.09    5.73
  -7  -4   1  294.06    8.50
  -7  -4   2  165.97    6.42
  -7  -4   3  160.33    6.29
  -7  -4   4   22.07    2.34
  -7  -4   4   18.22    1.95
  -7  -4   5  209.29    7.02
  -7  -4   5  212.14    6.65
  -7  -4   6  274.72    7.69
  -7  -4   6  280.34    7.90
  -7  -4   7  118.69    5.15
  -7  -4   8   45.33    3.20
  -7  -4   9    7.18    1.37
  -7  -4  10   85.95    4.11
  -7  -4  11    6.92    1.12
  -7  -4  12    0.18    0.32
  -7  -3  -6    1.62    0.46
  -7  -3  -5    0.27    0.31
  -7  -3  -5   -0.14    0.33
  -7  -3  -4   13.80    1.50
  -7  -3  -4   16.41    1.72
  -7  -3  -3    7.70    1.30
  -7  -3  -3    7.37    1.20
  -7  -3  -2    0.73    0.54
  -7  -3  -2    1.08    0.64
  -7  -3  -1   28.10    2.60
  -7  -3   0  115.72    5.31
  -7  -3   1   69.38    4.11
  -7  -3   2  134.22    5.72
  -7  -3   3   42.63    2.96
  -7  -3   3   46.60    3.39
  -7  -3   4   64.76    3.69
  -7  -3   4   60.04    3.80
  -7  -3   5  131.16    5.49
  -7  -3   5  130.74    5.35
  -7  -3   6   42.88    3.07
  -7  -3   6   42.43    3.11
  -7  -3   7  266.20    7.79
  -7  -3   8   56.49    3.63
  -7  -3   9    5.40    1.27
  -7  -3  10   46.39    3.17
  -7  -3  11   39.68    2.68
  -7  -3  12   27.63    1.93
  -7  -2  -7   27.12    1.43
  -7  -2  -6    5.18    0.86
  -7  -2  -5    2.79    0.75
  -7  -2  -5    3.56    0.75
  -7  -2  -4   23.67    2.25
  -7  -2  -4   22.50    1.90
  -7  -2  -3   25.33    2.44
  -7  -2  -3   23.97    2.13
  -7  -2  -2   10.94    1.69
  -7  -2  -2   11.40    1.65
  -7  -2  -1   32.13    2.80
  -7  -2   0   53.25    3.58
  -7  -2   1  174.22    6.48
  -7  -2   2   47.18    3.17
  -7  -2   2   51.53    3.51
  -7  -2   3  134.26    5.31
  -7  -2   3  133.82    5.55
  -7  -2   4  250.62    7.51
  -7  -2   4  264.49    7.42
  -7  -2   5  202.20    6.65
  -7  -2   5  193.72    6.47
  -7  -2   6   50.36    3.37
  -7  -2   6   47.85    3.16
  -7  -2   7   94.00    4.67
  -7  -2   8   68.18    4.01
  -7  -2   9  249.05    7.54
  -7  -2  10   12.63    1.74
  -7  -2  11    0.56    0.52
  -7  -2  12   48.55    2.57
  -7  -1  -7   17.12    1.34
  -7  -1  -6   28.01    2.09
  -7  -1  -5   26.17    2.28
  -7  -1  -4   41.45    3.09
  -7  -1  -3   60.37    3.59
  -7  -1  -3   59.61    3.79
  -7  -1  -3   63.56    3.34
  -7  -1  -2  227.89    7.28
  -7  -1  -1   74.31    4.21
  -7  -1   0   52.44    3.58
  -7  -1   1  249.47    7.22
  -7  -1   1  259.28    7.73
  -7  -1   2  225.63    7.12
  -7  -1   2  198.97    6.42
  -7  -1   3   39.36    2.90
  -7  -1   3   35.26    2.82
  -7  -1   4   35.93    2.79
  -7  -1   4   37.12    2.84
  -7  -1   5   61.35    3.57
  -7  -1   5   64.50    3.73
  -7  -1   6   17.17    2.00
  -7  -1   7   21.83    2.31
  -7  -1   8   16.66    2.05
  -7  -1   9    7.44    1.39
  -7  -1  10   44.90    3.11
  -7  -1  11   19.05    1.89
  -7   0  -8   19.56    1.16
  -7   0  -7   47.00    2.40
  -7   0  -6   11.03    1.42
  -7   0  -5   61.34    3.64
  -7   0  -4   79.38    4.33
  -7   0  -3  260.34    7.59
  -7   0  -3  261.73    7.99
  -7   0  -2   80.50    4.36
  -7   0  -1   84.00    4.46
  -7   0   0   56.93    3.65
  -7   0   0   53.65    3.43
  -7   0   1   91.17    4.52
  -7   0   1   86.15    4.31
  -7   0   2    7.00    1.28
  -7   0   2    5.05    1.10
  -7   0   3   40.05    2.90
  -7   0   3   39.28    2.85
  -7   0   4  144.88    5.47
  -7   0   4  130.93    5.14
  -7   0   5    2.12    0.79
  -7   0   5    2.96    0.81
  -7   0   6    6.39    1.24
  -7   0   7   55.67    3.55
  -7   0   8    3.39    1.01
  -7   0   9   74.61    4.10
  -7   0  10   61.09    3.54
  -7   0  11   12.04    1.51
  -7   1  -8   15.34    1.11
  -7   1  -7   29.14    1.99
  -7   1  -6    8.22    1.27
  -7   1  -6    9.45    1.17
  -7   1  -5    0.40    0.53
  -7   1  -5    0.24    0.35
  -7   1  -4   42.40    2.80
  -7   1  -4   40.92    3.13
  -7   1  -3  150.63    5.86
  -7   1  -3  145.24    5.18
  -7   1  -2  276.73    8.10
  -7   1  -2  263.34    6.82
  -7   1  -1   63.78    3.84
  -7   1  -1   65.74    3.31
  -7   1  -1   67.58    4.00
  -7   1   0   67.75    3.93
  -7   1   0   63.33    3.81
  -7   1   1   24.89    2.33
  -7   1   1   21.98    2.22
  -7   1   2  340.59    8.46
  -7   1   2  346.71    8.59
  -7   1   3  116.17    4.98
  -7   1   4    6.16    1.17
  -7   1   5   77.89    4.10
  -7   1   6   96.46    4.58
  -7   1   7   28.28    2.52
  -7   1   8   10.53    1.57
  -7   1   9  118.50    5.04
  -7   1  10   97.28    4.34
  -7   2  -8    0.97    0.38
  -7   2  -7    2.59    0.68
  -7   2  -6    9.31    1.24
  -7   2  -6    8.60    1.29
  -7   2  -5   13.17    1.74
  -7   2  -5   15.43    1.73
  -7   2  -4   16.68    1.84
  -7   2  -4   19.16    2.14
  -7   2  -3   -0.23    0.64
  -7   2  -3    0.79    0.53
  -7   2  -2   13.03    1.56
  -7   2  -2   14.42    1.89
  -7   2  -1   56.11    3.63
  -7   2  -1   54.33    3.02
  -7   2   0   30.05    2.67
  -7   2   0   30.47    2.71
  -7   2   0   32.20    2.23
  -7   2   1    2.20    0.83
  -7   2   1    3.95    1.03
  -7   2   2  104.12    4.80
  -7   2   2  106.38    4.71
  -7   2   3   25.80    2.41
  -7   2   4   58.62    3.57
  -7   2   5   12.55    1.67
  -7   2   6   47.81    3.25
  -7   2   7    3.10    0.93
  -7   2   8   25.95    2.41
  -7   2   9   82.50    4.10
  -7   3  -8    8.71    0.84
  -7   3  -7    2.21    0.59
  -7   3  -7    2.26    0.57
  -7   3  -6   49.22    2.95
  -7   3  -6   55.61    3.09
  -7   3  -5    7.95    1.37
  -7   3  -5    8.89    1.37
  -7   3  -4   53.65    3.30
  -7   3  -4   50.62    3.33
  -7   3  -4   52.33    3.45
  -7   3  -3    4.61    1.15
  -7   3  -3    4.15    0.96
  -7   3  -2  106.55    5.10
  -7   3  -2  104.93    4.43
  -7   3  -1    2.74    0.93
  -7   3  -1    3.14    0.83
  -7   3   0  162.68    5.09
  -7   3   0  155.22    6.00
  -7   3   0  148.67    6.08
  -7   3   1   91.04    4.48
  -7   3   1   92.13    3.66
  -7   3   1   88.61    4.61
  -7   3   2   23.57    1.87
  -7   3   2   23.54    2.26
  -7   3   2   20.11    2.19
  -7   3   3   51.74    3.44
  -7   3   4    6.59    1.30
  -7   3   5   82.71    4.28
  -7   3   6   25.25    2.39
  -7   3   7    6.88    1.34
  -7   4  -7    6.87    0.91
  -7   4  -7    8.85    1.15
  -7   4  -6  117.04    4.55
  -7   4  -6  115.05    4.29
  -7   4  -5   95.14    4.30
  -7   4  -5  101.85    4.49
  -7   4  -4   14.76    1.78
  -7   4  -4   13.10    1.72
  -7   4  -3   56.85    3.42
  -7   4  -3   62.64    3.90
  -7   4  -2   20.64    2.03
  -7   4  -2   21.59    2.38
  -7   4  -1   35.54    3.00
  -7   4  -1   34.21    2.49
  -7   4   0  111.97    5.19
  -7   4   0  118.46    4.41
  -7   4   1   23.18    2.36
  -7   4   1   26.20    2.04
  -7   4   1   22.41    2.45
  -7   4   2   34.08    2.77
  -7   4   2   37.30    2.41
  -7   4   2   37.72    3.01
  -7   4   3   28.48    2.47
  -7   4   3   29.38    2.67
  -7   4   4  113.26    4.80
  -7   4   4  118.81    5.19
  -7   4   5   42.87    3.15
  -7   4   6  148.98    5.71
  -7   5  -7    8.49    1.11
  -7   5  -6  127.18    4.72
  -7   5  -5    8.37    1.27
  -7   5  -5    8.68    1.37
  -7   5  -4   98.65    4.50
  -7   5  -4  102.01    4.42
  -7   5  -3  248.18    7.05
  -7   5  -3  235.46    6.92
  -7   5  -2   28.88    2.39
  -7   5  -1   67.78    4.17
  -7   5  -1   71.62    3.63
  -7   5   0  106.22    5.13
  -7   5   0  109.76    4.32
  -7   5   1   98.15    3.99
  -7   5   1   88.54    4.60
  -7   5   2   40.92    2.61
  -7   5   2   37.06    3.11
  -7   5   2   40.47    3.10
  -7   5   3  163.19    6.01
  -7   5   3  163.51    6.31
  -7   5   4   33.44    2.83
  -7   5   5   72.74    4.09
  -7   6  -7    6.95    0.98
  -7   6  -6   58.99    3.12
  -7   6  -5  226.67    6.59
  -7   6  -4   11.95    1.63
  -7   6  -3    1.46    0.64
  -7   6  -2   15.17    1.76
  -7   6  -1  128.25    4.90
  -7   6   0   95.65    4.12
  -7   6   1   97.21    4.05
  -7   6   2  151.30    5.03
  -7   6   4   74.15    4.25
  -7   7  -7    4.92    0.77
  -7   7  -6   34.93    2.30
  -7   7  -5   42.46    2.77
  -7   7  -4   12.11    1.58
  -7   7  -3    3.21    0.85
  -7   7  -2   32.84    2.58
  -7   7  -1   31.82    2.48
  -7   7   0  155.66    5.32
  -7   7   1   74.51    3.63
  -7   7   2  264.69    6.77
  -7   7   3   71.22    3.58
  -7   8  -7   12.71    1.08
  -7   8  -6   37.42    2.19
  -7   8  -5   24.47    1.99
  -7   8  -4   15.84    1.68
  -7   8  -3   34.49    2.56
  -7   8  -2   88.10    4.10
  -7   8  -1    8.56    1.35
  -7   8   0   24.24    2.12
  -7   8   1    8.37    1.26
  -7   8   2   43.21    2.77
  -7   8   3   13.11    1.59
  -7   8   4   17.10    1.84
  -7   9  -6   12.77    1.14
  -7   9  -5   15.14    1.40
  -7   9  -4   11.83    1.37
  -7   9  -3   25.78    2.08
  -7   9  -2   59.76    3.24
  -7   9  -1   25.11    2.14
  -7   9   0  121.71    4.62
  -7   9   1    0.88    0.51
  -7   9   2   20.59    1.85
  -7   9   3   94.70    3.91
  -7   9   4   38.72    2.53
  -7   9   5   11.11    1.44
  -7  10  -5   25.89    1.51
  -7  10  -4   63.38    2.70
  -7  10  -3   51.73    2.63
  -7  10  -2   27.73    2.04
  -7  10  -1    8.88    1.21
  -7  10   0   54.27    2.88
  -7  10   1   13.99    1.49
  -7  10   2   67.83    3.17
  -7  10   3   11.84    1.29
  -7  10   4   15.27    1.45
  -7  10   5   24.70    1.76
  -7  10   6    7.48    0.94
  -7  10   7    3.69    0.64
  -7  11   1   96.31    3.11
  -7  12   1   17.32    1.18
  -7  12   2    0.48    0.26
  -7  12   3   17.06    1.19
  -6 -10   1   33.57    1.66
  -6 -10   2   12.02    0.96
  -6 -10   2   12.02    1.15
  -6 -10   3   18.98    1.49
  -6 -10   4   43.06    2.25
  -6 -10   5   73.19    2.87
  -6 -10   6    4.01    0.66
  -6  -9  -1   10.82    1.03
  -6  -9   0    4.18    0.76
  -6  -9   0    3.03    0.53
  -6  -9   0    3.39    0.66
  -6  -9   1   44.99    2.50
  -6  -9   1   42.25    1.98
  -6  -9   2    0.73    0.36
  -6  -9   2    0.96    0.48
  -6  -9   3   44.89    2.73
  -6  -9   3   45.06    2.17
  -6  -9   4   38.85    2.56
  -6  -9   5    5.68    0.99
  -6  -9   6    4.27    0.82
  -6  -9   7   49.71    2.44
  -6  -8  -3    9.53    0.95
  -6  -8  -2    3.91    0.60
  -6  -8  -2    4.11    0.75
  -6  -8  -1   14.37    1.21
  -6  -8  -1   14.93    1.42
  -6  -8   0    3.34    0.67
  -6  -8   0    3.62    0.85
  -6  -8   1   31.61    2.42
  -6  -8   1   33.18    2.06
  -6  -8   2    6.77    1.22
  -6  -8   2    4.09    0.78
  -6  -8   3   32.47    2.63
  -6  -8   4    3.64    0.95
  -6  -8   5    6.26    1.18
  -6  -8   6   18.50    1.86
  -6  -8   7   17.10    1.66
  -6  -8   7   16.63    1.57
  -6  -8   8   94.41    3.63
  -6  -8   9   44.46    2.39
  -6  -8  10    2.46    0.58
  -6  -7  -4    2.14    0.41
  -6  -7  -4    2.06    0.53
  -6  -7  -3    4.13    0.66
  -6  -7  -3    4.99    0.89
  -6  -7  -2   18.42    1.79
  -6  -7  -2   19.65    1.55
  -6  -7  -1   24.10    1.80
  -6  -7  -1   26.75    2.18
  -6  -7   0   20.93    1.74
  -6  -7   0   19.93    2.04
  -6  -7   1    3.39    0.70
  -6  -7   1    4.36    1.01
  -6  -7   2   92.36    4.57
  -6  -7   3  108.97    5.00
  -6  -7   4   17.00    1.95
  -6  -7   5   69.34    3.94
  -6  -7   6   46.86    3.16
  -6  -7   6   44.05    2.80
  -6  -7   7    0.78    0.41
  -6  -7   7    1.93    0.70
  -6  -7   8   18.51    1.85
  -6  -7   9   21.43    1.92
  -6  -7  10    5.13    0.93
  -6  -7  11    6.12    0.88
  -6  -6  -5    5.44    0.62
  -6  -6  -5    6.74    0.86
  -6  -6  -4   10.51    1.23
  -6  -6  -4    9.64    0.99
  -6  -6  -3   46.18    2.85
  -6  -6  -3   46.05    2.42
  -6  -6  -2    8.71    1.28
  -6  -6  -2    9.59    1.22
  -6  -6  -1   89.58    4.28
  -6  -6  -1   86.31    3.66
  -6  -6   0   30.82    2.64
  -6  -6   0   31.06    2.21
  -6  -6   1   30.68    2.70
  -6  -6   2   12.14    1.75
  -6  -6   3   80.97    4.43
  -6  -6   4  249.19    7.70
  -6  -6   5  251.92    6.88
  -6  -6   5  238.46    7.47
  -6  -6   6   21.94    2.09
  -6  -6   6   20.15    2.15
  -6  -6   7  107.19    4.66
  -6  -6   7  107.78    4.63
  -6  -6   8    2.62    0.83
  -6  -6   9   27.24    2.34
  -6  -6  10   21.43    1.97
  -6  -6  11   15.04    1.51
  -6  -6  12   24.87    1.63
  -6  -5  -5   13.03    1.34
  -6  -5  -5   12.40    1.08
  -6  -5  -4    4.86    0.81
  -6  -5  -4    3.75    0.88
  -6  -5  -3  137.68    4.49
  -6  -5  -3  132.01    5.12
  -6  -5  -2  156.47    5.63
  -6  -5  -2  152.79    4.90
  -6  -5  -1   11.52    1.42
  -6  -5  -1    9.34    1.51
  -6  -5   0   17.10    2.01
  -6  -5   1   84.66    4.50
  -6  -5   2  131.10    5.58
  -6  -5   3  157.90    6.12
  -6  -5   4   58.90    3.72
  -6  -5   4   59.23    3.32
  -6  -5   5  184.53    6.51
  -6  -5   5  186.26    6.05
  -6  -5   6  359.83    8.59
  -6  -5   6  365.95    8.91
  -6  -5   7  102.03    4.67
  -6  -5   8   81.54    4.26
  -6  -5   9   59.18    3.59
  -6  -5  10   50.02    3.18
  -6  -5  11   38.67    2.56
  -6  -5  12    1.01    0.49
  -6  -4  -6    5.60    0.71
  -6  -4  -6    4.75    0.75
  -6  -4  -6    5.36    0.84
  -6  -4  -5    3.73    0.79
  -6  -4  -5    4.36    0.78
  -6  -4  -5    2.99    0.74
  -6  -4  -4    5.78    0.95
  -6  -4  -4    6.92    1.13
  -6  -4  -4    7.08    1.19
  -6  -4  -3    7.67    1.31
  -6  -4  -3    7.53    1.14
  -6  -4  -2   33.36    2.66
  -6  -4  -2   34.20    2.75
  -6  -4  -1   19.92    2.17
  -6  -4  -1   21.10    2.14
  -6  -4   0   80.30    4.28
  -6  -4   1    2.01    0.77
  -6  -4   2  372.31    9.21
  -6  -4   3   41.27    2.75
  -6  -4   3   42.27    3.09
  -6  -4   4   81.24    3.90
  -6  -4   4   85.28    4.35
  -6  -4   5   98.06    4.62
  -6  -4   5   98.70    4.43
  -6  -4   6   98.97    4.53
  -6  -4   6  101.68    4.62
  -6  -4   7   44.77    3.15
  -6  -4   8    6.89    1.34
  -6  -4   9   43.77    3.17
  -6  -4  10   11.41    1.60
  -6  -4  11    7.33    1.18
  -6  -4  12   13.24    1.40
  -6  -4  13    2.34    0.49
  -6  -3  -7    3.56    0.65
  -6  -3  -6   27.37    1.96
  -6  -3  -6   27.06    2.04
  -6  -3  -6   28.19    1.72
  -6  -3  -5   45.81    2.95
  -6  -3  -5   42.99    2.72
  -6  -3  -5   45.60    2.46
  -6  -3  -4   61.85    3.48
  -6  -3  -4   65.98    3.78
  -6  -3  -3  176.42    6.35
  -6  -3  -2   65.04    3.85
  -6  -3  -2   73.34    3.99
  -6  -3  -1  107.22    4.89
  -6  -3   0  153.05    5.79
  -6  -3   1   12.93    1.73
  -6  -3   2  232.99    7.05
  -6  -3   3   46.60    3.13
  -6  -3   3   42.29    2.76
  -6  -3   4   57.23    3.44
  -6  -3   4   59.21    3.30
  -6  -3   5  144.60    5.38
  -6  -3   5  148.99    5.38
  -6  -3   6  259.08    7.28
  -6  -3   7   59.45    3.62
  -6  -3   8   10.30    1.59
  -6  -3   9   59.75    3.69
  -6  -3  10  118.19    5.05
  -6  -3  11   28.32    2.34
  -6  -3  12   33.78    2.23
  -6  -2  -8   20.10    1.34
  -6  -2  -7    8.93    1.14
  -6  -2  -6   30.59    2.40
  -6  -2  -6   30.33    2.10
  -6  -2  -6   32.27    1.95
  -6  -2  -5   25.11    2.12
  -6  -2  -5   27.84    2.00
  -6  -2  -5   26.97    2.45
  -6  -2  -4   35.33    2.88
  -6  -2  -4   31.43    2.49
  -6  -2  -3   86.10    4.53
  -6  -2  -2   44.55    3.12
  -6  -2  -1   92.03    4.48
  -6  -2   0   77.99    4.02
  -6  -2   5  121.44    4.79
  -6  -2   6   66.32    3.64
  -6  -2   7   10.02    1.53
  -6  -2   8   11.56    1.67
  -6  -2   9    9.14    1.52
  -6  -2  10   84.22    4.24
  -6  -2  11   76.59    3.79
  -6  -2  12  137.52    4.40
  -6  -1  -8   51.53    2.40
  -6  -1  -7   21.74    1.93
  -6  -1  -6   18.74    1.69
  -6  -1  -6   16.51    1.88
  -6  -1  -5   36.81    2.55
  -6  -1  -5   34.41    2.86
  -6  -1  -4  127.82    4.82
  -6  -1  -4  126.66    5.51
  -6  -1  -3  103.50    4.68
  -6  -1  -2   42.96    3.04
  -6  -1  -1   28.83    2.47
  -6  -1   6   44.32    2.94
  -6  -1   7    6.08    1.23
  -6  -1   8   22.27    2.20
  -6  -1   9    5.49    1.17
  -6  -1  10    1.94    0.74
  -6  -1  11   82.31    3.85
  -6   0  -9   18.21    1.17
  -6   0  -8    5.87    0.90
  -6   0  -7    1.91    0.69
  -6   0  -6    2.58    0.80
  -6   0  -6    2.38    0.79
  -6   0  -5    6.06    1.30
  -6   0  -5    7.24    1.19
  -6   0  -4   22.33    2.05
  -6   0  -4   21.63    2.30
  -6   0  -3   95.25    4.47
  -6   0  -2   74.40    3.95
  -6   0   7   30.69    2.46
  -6   0   8   11.13    1.60
  -6   0   9   55.38    3.37
  -6   0  10    4.79    1.04
  -6   1  -9   18.61    1.25
  -6   1  -8    4.58    0.83
  -6   1  -7   11.08    1.36
  -6   1  -7   11.69    1.50
  -6   1  -6   73.24    3.70
  -6   1  -6   73.94    4.05
  -6   1  -5    0.41    0.50
  -6   1  -5    0.40    0.39
  -6   1  -4   82.33    4.40
  -6   1  -4   79.13    3.89
  -6   1  -3   46.76    3.15
  -6   1  -3   42.43    2.76
  -6   1  -2    8.64    1.39
  -6   1  -2    6.73    1.09
  -6   1   7   16.86    1.84
  -6   1   8   84.58    4.10
  -6   1   9  197.19    6.17
  -6   2  -9    6.18    0.76
  -6   2  -8    4.56    0.84
  -6   2  -7   42.12    2.71
  -6   2  -7   40.07    2.74
  -6   2  -6  112.14    4.95
  -6   2  -6  113.91    4.77
  -6   2  -5   85.66    4.43
  -6   2  -5   85.25    4.20
  -6   2  -4   27.65    2.57
  -6   2  -4   29.82    2.44
  -6   2  -3   29.65    2.58
  -6   2  -3   29.16    2.32
  -6   2  -2   29.21    2.47
  -6   2  -2   34.08    2.36
  -6   2   7   14.18    1.67
  -6   3  -9   10.96    0.93
  -6   3  -8    2.25    0.58
  -6   3  -8    2.85    0.71
  -6   3  -7   38.49    2.60
  -6   3  -7   39.45    2.68
  -6   3  -6   21.53    2.13
  -6   3  -6   26.14    2.30
  -6   3  -5  249.47    7.21
  -6   3  -5  238.26    7.23
  -6   3  -4    3.48    0.95
  -6   3  -4    2.90    0.99
  -6   3  -4    3.39    0.95
  -6   3  -3    9.33    1.49
  -6   3  -3    7.19    1.18
  -6   3  -2    4.90    1.08
  -6   3  -2    3.03    0.76
  -6   4  -8    5.29    0.81
  -6   4  -8    3.46    0.66
  -6   4  -8    4.27    0.85
  -6   4  -7   52.99    3.13
  -6   4  -7   50.82    2.84
  -6   4  -6   16.14    1.79
  -6   4  -6   17.58    1.94
  -6   4  -5   34.65    2.72
  -6   4  -5   33.06    2.65
  -6   4  -4  280.12    7.59
  -6   4  -4  285.14    7.58
  -6   4  -3  103.45    4.85
  -6   4  -3   98.15    4.30
  -6   4  -2   70.86    4.00
  -6   4  -2   66.06    3.32
  -6   5  -9   19.01    1.15
  -6   5  -8   46.49    2.60
  -6   5  -7   64.07    3.38
  -6   5  -6   78.94    4.00
  -6   5  -5   25.07    2.33
  -6   5  -4   85.82    4.20
  -6   5  -3   82.56    3.95
  -6   5  -2   60.93    3.26
  -6   5  -2   67.47    3.97
  -6   5  -1  220.04    7.10
  -6   5  -1  224.49    5.92
  -6   6  -9    0.64    0.26
  -6   6  -8   46.80    2.49
  -6   6  -7   56.11    3.09
  -6   6  -6   65.07    3.58
  -6   6  -5  116.44    4.90
  -6   6  -4  111.42    4.78
  -6   6  -3    7.17    1.21
  -6   6  -2   42.10    2.75
  -6   6  -1   57.21    3.08
  -6   6   0  261.30    6.32
  -6   6   1    3.15    0.81
  -6   7  -8    1.86    0.53
  -6   7  -7   11.78    1.38
  -6   7  -6   46.28    2.90
  -6   7  -5   24.90    2.24
  -6   7  -4    7.81    1.30
  -6   7  -3   27.28    2.33
  -6   7  -2   28.24    2.30
  -6   7  -1  240.03    6.42
  -6   7   0  199.29    5.66
  -6   7   1   51.46    2.88
  -6   7   2  137.37    4.67
  -6   8  -7   19.77    1.59
  -6   8  -6   26.67    2.07
  -6   8  -5   37.11    2.62
  -6   8  -4   41.81    2.83
  -6   8  -3    3.84    0.95
  -6   8  -2   32.90    2.48
  -6   8  -1   34.91    2.51
  -6   8   0   45.19    2.75
  -6   8   1   36.91    2.46
  -6   8   2    2.29    0.76
  -6   9  -8    1.25    0.32
  -6   9  -7    2.44    0.52
  -6   9  -6    8.70    1.08
  -6   9  -5    1.31    0.48
  -6   9  -4   26.51    2.15
  -6   9  -3   48.05    2.91
  -6   9  -2   32.86    2.42
  -6   9  -1    6.07    1.10
  -6   9   0   14.81    1.59
  -6   9   1  125.72    4.49
  -6   9   2   14.86    1.57
  -6   9   3   20.98    1.87
  -6   9   4   32.29    2.29
  -6  10  -3    9.00    1.19
  -6  10  -2   36.19    2.17
  -6  10  -1  102.37    3.68
  -6  10   0   86.32    3.44
  -6  11  -2    3.17    0.68
  -6  11  -1    5.19    0.81
  -6  11   0    5.53    0.90
  -6  12  -3   18.43    1.23
  -6  12  -2    7.78    0.87
  -6  12  -1    0.92    0.38
  -6  12   0    1.15    0.38
  -6  12   1   15.52    1.32
  -6  13  -1   15.56    1.07
  -6  13   0   16.27    1.14
  -6  13   1   23.38    1.35
  -6  13   2   62.85    2.17
  -6  13   3   20.79    1.21
  -6  13   4   21.83    1.16
  -5 -11   2   18.06    1.13
  -5 -11   2   20.18    1.41
  -5 -11   3   28.20    1.75
  -5 -11   3   22.06    1.29
  -5 -11   4   35.25    1.63
  -5 -11   4   39.21    2.07
  -5 -11   5   55.46    2.38
  -5 -11   6   56.71    2.17
  -5 -10  -1    3.61    0.58
  -5 -10  -1    3.65    0.56
  -5 -10   0    6.21    0.82
  -5 -10   0    6.27    0.88
  -5 -10   0    5.78    0.79
  -5 -10   1   50.33    2.34
  -5 -10   1   51.13    2.64
  -5 -10   2    9.98    1.10
  -5 -10   2   10.41    1.29
  -5 -10   3    8.06    1.15
  -5 -10   4    2.34    0.69
  -5 -10   5   14.85    1.54
  -5 -10   6   32.05    2.10
  -5 -10   7   20.81    1.52
  -5  -9  -3    4.89    0.65
  -5  -9  -3    4.62    0.68
  -5  -9  -2   29.67    1.77
  -5  -9  -2   30.09    1.90
  -5  -9  -1   10.06    1.15
  -5  -9  -1   10.08    1.12
  -5  -9  -1   11.37    1.30
  -5  -9   0   48.43    2.58
  -5  -9   0   51.04    2.87
  -5  -9   1   22.81    1.85
  -5  -9   1   25.73    2.19
  -5  -9   2   17.81    1.90
  -5  -9   3    6.87    1.27
  -5  -9   4    1.69    0.75
  -5  -9   5    2.71    0.79
  -5  -9   6   27.09    2.23
  -5  -9   7   13.96    1.46
  -5  -9   7   15.74    1.46
  -5  -9   8    7.43    1.02
  -5  -9   9    0.12    0.38
  -5  -9  10   18.95    1.37
  -5  -8  -4    0.45    0.33
  -5  -8  -4    0.40    0.31
  -5  -8  -3   29.58    1.91
  -5  -8  -3   30.39    2.10
  -5  -8  -2   49.33    2.66
  -5  -8  -2   53.70    3.04
  -5  -8  -1    1.62    0.53
  -5  -8  -1    2.02    0.74
  -5  -8   0   63.71    3.26
  -5  -8   0   68.00    3.68
  -5  -8   1  100.21    4.64
  -5  -8   2   20.41    2.19
  -5  -8   3  113.11    5.10
  -5  -8   4   35.35    2.88
  -5  -8   5   13.21    1.74
  -5  -8   6    4.18    0.90
  -5  -8   6    4.72    1.01
  -5  -8   7    9.78    1.35
  -5  -8   7   10.77    1.42
  -5  -8   8    1.22    0.68
  -5  -8   9   13.40    1.49
  -5  -8  10    9.06    1.15
  -5  -8  11    0.20    0.31
  -5  -7  -5    8.24    1.02
  -5  -7  -5    8.25    0.91
  -5  -7  -4    4.85    0.78
  -5  -7  -4    6.20    1.03
  -5  -7  -3    6.34    1.00
  -5  -7  -3    7.23    1.22
  -5  -7  -2   18.13    1.79
  -5  -7  -2   17.09    1.73
  -5  -7  -1   12.72    1.51
  -5  -7  -1   13.08    1.68
  -5  -7   0   61.58    3.68
  -5  -7   1   48.94    3.35
  -5  -7   2   49.83    3.43
  -5  -7   3  238.63    7.49
  -5  -7   4  131.44    5.55
  -5  -7   5  101.34    4.82
  -5  -7   5   99.53    4.22
  -5  -7   6   65.22    3.77
  -5  -7   6   62.92    3.47
  -5  -7   7   52.51    3.23
  -5  -7   7   53.31    3.26
  -5  -7   8   13.64    1.66
  -5  -7   9   85.07    4.05
  -5  -7  10   12.06    1.49
  -5  -7  11    2.30    0.66
  -5  -7  12    0.93    0.36
  -5  -6  -6   32.25    1.74
  -5  -6  -6   35.89    2.08
  -5  -6  -5   21.47    1.87
  -5  -6  -5   21.23    1.65
  -5  -6  -4    4.02    0.83
  -5  -6  -4    3.97    0.95
  -5  -6  -3   55.80    3.12
  -5  -6  -2   25.13    2.25
  -5  -6  -2   21.56    2.00
  -5  -6  -1    4.98    1.02
  -5  -6  -1    5.44    1.13
  -5  -6   0   41.25    3.03
  -5  -6   1   47.91    3.28
  -5  -6   2   79.53    4.24
  -5  -6   3   70.09    4.02
  -5  -6   4   79.23    3.71
  -5  -6   4   78.07    4.22
  -5  -6   5  287.19    7.31
  -5  -6   5  283.46    7.96
  -5  -6   6  169.37    6.04
  -5  -6   6  174.59    5.87
  -5  -6   7   24.49    2.28
  -5  -6   8  155.23    5.79
  -5  -6   9  170.09    6.02
  -5  -6  10    8.37    1.37
  -5  -6  11   11.47    1.40
  -5  -6  12    2.88    0.66
  -5  -5  -7    9.44    0.90
  -5  -5  -6   21.69    1.63
  -5  -5  -6   23.16    1.89
  -5  -5  -6   23.03    1.61
  -5  -5  -5   76.32    3.37
  -5  -5  -5   71.56    3.29
  -5  -5  -5   74.92    3.72
  -5  -5  -4   28.29    2.25
  -5  -5  -4   29.36    2.52
  -5  -5  -3   11.72    1.51
  -5  -5  -2   19.92    2.06
  -5  -5  -2   19.39    1.90
  -5  -5  -1    4.24    1.06
  -5  -5  -1    1.95    0.71
  -5  -5   0    1.06    0.66
  -5  -5   1   80.53    4.13
  -5  -5   2  161.02    5.85
  -5  -5   3   90.04    4.39
  -5  -5   4  211.76    6.01
  -5  -5   4  220.98    6.81
  -5  -5   5   87.72    4.27
  -5  -5   5   91.28    4.10
  -5  -5   6  161.14    5.66
  -5  -5   6  163.92    5.76
  -5  -5   7   13.56    1.76
  -5  -5   8   82.49    4.29
  -5  -5   9   27.53    2.51
  -5  -5  10   18.26    1.98
  -5  -5  11   12.18    1.54
  -5  -5  12    5.26    0.90
  -5  -5  13    2.51    0.52
  -5  -4  -8   49.90    1.89
  -5  -4  -7   62.46    2.76
  -5  -4  -7   66.49    2.66
  -5  -4  -6  131.86    4.63
  -5  -4  -6  132.52    4.73
  -5  -4  -6  128.03    4.24
  -5  -4  -5   37.20    2.69
  -5  -4  -5   34.88    2.65
  -5  -4  -5   36.89    2.50
  -5  -4  -4   90.68    4.35
  -5  -4  -4   90.42    4.06
  -5  -4  -4   83.51    4.21
  -5  -4  -3  173.53    6.02
  -5  -4  -3  166.75    5.47
  -5  -4  -2   30.46    2.31
  -5  -4  -2   30.45    2.49
  -5  -4  -2   33.32    2.63
  -5  -4  -1    3.97    0.97
  -5  -4  -1    3.50    0.74
  -5  -4   0   35.68    2.68
  -5  -4   1   67.50    3.63
  -5  -4   5  107.75    4.35
  -5  -4   6  244.66    6.86
  -5  -4   7   59.27    3.50
  -5  -4   8  110.86    4.96
  -5  -4   9   50.09    3.37
  -5  -4  10   41.72    3.04
  -5  -4  11    3.54    0.90
  -5  -4  12   11.88    1.36
  -5  -4  13   22.53    1.41
  -5  -3  -8   13.35    1.25
  -5  -3  -7   22.05    1.68
  -5  -3  -7   20.15    1.83
  -5  -3  -6   42.18    2.55
  -5  -3  -6   40.68    2.74
  -5  -3  -6   40.94    2.86
  -5  -3  -5   23.32    2.02
  -5  -3  -5   21.65    2.11
  -5  -3  -5   22.65    2.28
  -5  -3  -4  122.88    5.25
  -5  -3  -4  128.33    4.80
  -5  -3  -3   82.14    3.75
  -5  -3  -3   78.77    4.15
  -5  -3  -2  114.69    4.23
  -5  -3  -2  114.86    4.75
  -5  -3   6  309.28    7.51
  -5  -3   7   29.07    2.43
  -5  -3   8   52.48    3.35
  -5  -3   9   90.26    4.44
  -5  -3  10    6.47    1.21
  -5  -3  11   24.21    2.18
  -5  -3  12   10.86    1.31
  -5  -2  -9   20.85    1.39
  -5  -2  -8   17.08    1.59
  -5  -2  -7    1.01    0.43
  -5  -2  -7    1.56    0.72
  -5  -2  -6   35.95    2.85
  -5  -2  -6   35.97    2.41
  -5  -2  -6   34.54    2.55
  -5  -2  -5   76.32    3.87
  -5  -2  -5   79.53    4.29
  -5  -2  -5   83.72    3.77
  -5  -2  -4  200.50    5.79
  -5  -2  -4  197.82    6.71
  -5  -2  -3   84.72    4.27
  -5  -2  -3   88.22    3.72
  -5  -2   7   34.45    2.58
  -5  -2   8   53.11    3.29
  -5  -2   9   95.36    4.48
  -5  -2  10  147.68    5.52
  -5  -2  11    4.80    0.99
  -5  -1  -9   23.74    1.64
  -5  -1  -8    2.39    0.74
  -5  -1  -7   10.28    1.26
  -5  -1  -7    9.21    1.42
  -5  -1  -6    7.00    1.12
  -5  -1  -6    6.24    1.29
  -5  -1  -6    6.33    1.13
  -5  -1  -6    7.72    1.25
  -5  -1  -5   19.17    1.77
  -5  -1  -5   15.54    1.72
  -5  -1  -5   17.91    2.09
  -5  -1  -4  169.75    6.18
  -5  -1  -4  176.27    5.20
  -5  -1   8  153.01    5.42
  -5  -1   9  126.18    5.00
  -5  -1  10   66.89    3.64
  -5   0 -10    2.55    0.45
  -5   0  -9   39.75    2.25
  -5   0  -8   32.71    2.43
  -5   0  -7    0.45    0.42
  -5   0  -7    0.84    0.52
  -5   0  -6  119.75    5.27
  -5   0  -6  127.86    4.46
  -5   0  -6  127.55    4.94
  -5   0  -6  129.98    4.68
  -5   0  -5   79.29    3.47
  -5   0  -5   72.10    4.07
  -5   0  -5   72.29    3.69
  -5   0  -4  206.31    5.94
  -5   0  -4  208.05    6.70
  -5   0   8   57.67    3.22
  -5   0   9   45.95    2.93
  -5   1 -10    7.35    0.79
  -5   1  -9    1.36    0.50
  -5   1  -8   12.69    1.55
  -5   1  -7   42.25    3.04
  -5   1  -7   42.22    2.87
  -5   1  -6   20.82    2.24
  -5   1  -6   21.23    2.09
  -5   1  -5   32.64    2.72
  -5   1  -5   31.44    2.48
  -5   1  -4   80.66    4.09
  -5   1  -4   77.41    3.67
  -5   2 -10    0.48    0.30
  -5   2  -9   10.09    1.17
  -5   2  -8   23.34    2.07
  -5   2  -8   20.71    1.94
  -5   2  -7   52.91    3.34
  -5   2  -7   58.38    3.45
  -5   2  -6   10.64    1.56
  -5   2  -6   10.84    1.55
  -5   2  -5   47.63    3.08
  -5   2  -5   49.25    3.28
  -5   2  -4   27.36    2.22
  -5   3 -10    4.44    0.58
  -5   3  -9   26.92    1.83
  -5   3  -9   29.90    1.84
  -5   3  -8   32.11    2.34
  -5   3  -8   31.83    2.25
  -5   3  -8   31.91    2.45
  -5   3  -7    5.29    1.11
  -5   3  -7    6.58    1.23
  -5   3  -6   18.63    2.02
  -5   3  -6   18.07    1.98
  -5   3  -5  121.31    4.90
  -5   3  -5  117.20    4.92
  -5   3  -4  149.69    5.36
  -5   3  -4  151.50    5.20
  -5   4 -10   47.60    1.82
  -5   4  -9   13.62    1.20
  -5   4  -9   11.52    1.21
  -5   4  -8   42.87    2.52
  -5   4  -8   40.59    2.72
  -5   4  -7    6.31    1.12
  -5   4  -7    7.61    1.33
  -5   4  -6  197.60    6.44
  -5   4  -6  201.28    6.27
  -5   4  -5    1.24    0.72
  -5   4  -5    0.88    0.54
  -5   4  -4    3.25    0.92
  -5   4  -4    4.75    1.00
  -5   5 -10    5.49    0.67
  -5   5  -9    1.17    0.47
  -5   5  -8   34.45    2.49
  -5   5  -7   52.26    3.27
  -5   5  -6   55.29    3.42
  -5   5  -5  195.35    6.27
  -5   5  -4    5.69    1.06
  -5   5  -3  119.75    4.42
  -5   6 -10   10.16    0.87
  -5   6  -9   21.42    1.61
  -5   6  -8   11.43    1.41
  -5   6  -7  116.76    4.75
  -5   6  -6   32.88    2.62
  -5   6  -5  154.35    5.58
  -5   6  -4  116.69    4.67
  -5   6  -3  151.93    5.10
  -5   6  -2   48.51    2.73
  -5   7  -9    2.35    0.54
  -5   7  -8    8.19    1.10
  -5   7  -7    8.90    1.31
  -5   7  -6  102.80    4.48
  -5   7  -5  109.39    4.65
  -5   7  -4   18.33    1.90
  -5   7  -3   28.01    2.23
  -5   7  -2  138.82    4.71
  -5   7  -1    2.15    0.59
  -5   8  -9    1.10    0.38
  -5   8  -8   13.59    1.28
  -5   8  -7    3.64    0.80
  -5   8  -6   18.44    1.82
  -5   8  -5   35.38    2.57
  -5   8  -4   21.75    2.03
  -5   8  -3   42.48    2.45
  -5   8  -3   43.30    2.79
  -5   8  -2   25.12    1.86
  -5   8  -2   23.30    1.99
  -5   8  -1  125.69    4.46
  -5   8   0  148.10    4.71
  -5   8   1   37.64    2.35
  -5   8   2   68.19    3.17
  -5   9  -9    2.87    0.46
  -5   9  -7    8.09    1.00
  -5   9  -6   15.41    1.51
  -5   9  -5   77.17    3.55
  -5   9  -5   82.17    3.39
  -5   9  -4   33.23    2.22
  -5   9  -4   33.78    2.41
  -5   9  -3   89.77    3.90
  -5   9  -3   88.29    3.60
  -5   9  -2   52.12    2.73
  -5  10  -8    1.27    0.33
  -5  10  -5   26.72    1.87
  -5  10  -4   22.97    1.81
  -5  10  -3   16.05    1.56
  -5  10  -2   59.66    2.96
  -5  10  -1   10.65    1.41
  -5  11  -5   66.98    2.68
  -5  11  -4   12.73    1.28
  -5  11  -3   17.04    1.55
  -5  11  -2   23.79    1.84
  -5  11  -1   60.79    2.94
  -5  12  -4   10.67    1.07
  -5  12  -3   46.10    2.29
  -5  12  -2  101.02    3.51
  -5  12  -1    3.61    0.73
  -5  12   0   74.01    3.07
  -5  13  -4   18.46    1.08
  -5  13  -3   45.40    1.92
  -5  13  -2    6.86    0.82
  -5  13  -1   13.03    1.13
  -5  13   0    2.25    0.51
  -5  13   1   58.68    2.37
  -5  13   2   26.56    1.59
  -5  14   0    5.69    0.60
  -5  14   1   28.02    1.27
  -4 -12   2   10.24    0.85
  -4 -12   2   10.72    0.95
  -4 -12   3   13.01    1.11
  -4 -12   3   10.75    0.89
  -4 -12   4   20.97    1.39
  -4 -12   5    8.94    0.87
  -4 -11  -1    2.61    0.52
  -4 -11   0   55.48    2.38
  -4 -11   0   54.28    2.35
  -4 -11   1   17.00    1.40
  -4 -11   1   15.24    1.40
  -4 -11   2  112.18    3.97
  -4 -11   3   12.82    1.42
  -4 -11   4   14.55    1.50
  -4 -11   5    2.57    0.67
  -4 -11   6    8.30    1.02
  -4 -11   7    2.29    0.46
  -4 -10  -3   16.51    1.23
  -4 -10  -3   15.22    1.05
  -4 -10  -2    0.36    0.31
  -4 -10  -2   -0.43    0.35
  -4 -10  -1   10.06    1.14
  -4 -10  -1    9.02    1.11
  -4 -10  -1    9.08    1.06
  -4 -10   0   19.73    1.72
  -4 -10   0   19.50    1.78
  -4 -10   0   20.33    1.65
  -4 -10   1   38.60    2.63
  -4 -10   2   41.98    2.83
  -4 -10   3    8.65    1.38
  -4 -10   4   85.54    4.09
  -4 -10   5   12.20    1.56
  -4 -10   6   35.06    2.41
  -4 -10   7    7.91    1.07
  -4 -10   8   13.71    1.27
  -4 -10   9    2.54    0.56
  -4  -9  -5    0.48    0.26
  -4  -9  -4    7.62    0.92
  -4  -9  -4    8.15    0.96
  -4  -9  -3   12.14    1.29
  -4  -9  -3   12.64    1.32
  -4  -9  -2   45.21    2.65
  -4  -9  -2   46.72    2.71
  -4  -9  -1    3.05    0.81
  -4  -9  -1    3.32    0.82
  -4  -9   0  240.33    6.83
  -4  -9   1  228.40    6.91
  -4  -9   2  134.77    5.45
  -4  -9   3   33.60    2.75
  -4  -9   4   47.82    3.30
  -4  -9   5   70.62    3.89
  -4  -9   6   11.29    1.52
  -4  -9   6   11.53    1.39
  -4  -9   7   60.12    3.21
  -4  -9   7   64.49    3.25
  -4  -9   8   12.32    1.43
  -4  -9   9    7.37    1.09
  -4  -9  10    8.58    1.06
  -4  -9  11    9.38    0.93
  -4  -8  -6    0.35    0.25
  -4  -8  -5   13.93    1.27
  -4  -8  -5   13.78    1.34
  -4  -8  -4    1.77    0.62
  -4  -8  -4    2.59    0.73
  -4  -8  -3    4.23    0.89
  -4  -8  -3    5.61    1.07
  -4  -8  -2   23.70    2.09
  -4  -8  -2   25.47    2.14
  -4  -8  -1   79.56    3.98
  -4  -8   0   47.50    3.22
  -4  -8   1   97.30    4.68
  -4  -8   2    7.49    1.37
  -4  -8   3   33.65    2.81
  -4  -8   4    1.12    0.53
  -4  -8   5   98.99    4.72
  -4  -8   5  108.70    4.33
  -4  -8   6   91.94    4.45
  -4  -8   6   90.10    4.10
  -4  -8   7   12.63    1.59
  -4  -8   7    9.97    1.39
  -4  -8   8    7.27    1.25
  -4  -8   9    0.37    0.49
  -4  -8  10   15.12    1.57
  -4  -8  11    9.36    1.10
  -4  -8  12    4.21    0.62
  -4  -7  -7   19.62    1.21
  -4  -7  -6    5.09    0.79
  -4  -7  -6    5.93    0.93
  -4  -7  -5   17.68    1.64
  -4  -7  -5   19.29    1.84
  -4  -7  -4   56.52    3.31
  -4  -7  -4   54.66    3.10
  -4  -7  -3    4.91    1.05
  -4  -7  -2   96.19    4.33
  -4  -7  -2   86.48    4.08
  -4  -7  -1   15.46    1.84
  -4  -7   0    2.65    0.79
  -4  -7   1   50.66    3.33
  -4  -7   2  175.06    6.23
  -4  -7   3   60.97    3.70
  -4  -7   4    5.93    1.22
  -4  -7   4    6.75    1.18
  -4  -7   5   59.58    3.51
  -4  -7   5   58.09    3.59
  -4  -7   5   59.39    3.30
  -4  -7   6   63.07    3.51
  -4  -7   6   59.00    3.55
  -4  -7   7    1.18    0.67
  -4  -7   7    1.44    0.67
  -4  -7   8    1.85    0.75
  -4  -7   9   61.20    3.57
  -4  -7  10   29.96    2.40
  -4  -7  11    8.19    1.13
  -4  -7  12   50.30    2.34
  -4  -6  -7    4.27    0.75
  -4  -6  -6   59.99    3.16
  -4  -6  -6   55.23    2.83
  -4  -6  -5   82.28    3.83
  -4  -6  -5   87.28    4.14
  -4  -6  -4   40.38    2.79
  -4  -6  -4   34.91    2.75
  -4  -6  -3  193.22    6.14
  -4  -6  -2   69.41    3.71
  -4  -6  -2   68.02    3.50
  -4  -6  -2   67.51    3.57
  -4  -6  -1   68.94    3.73
  -4  -6  -1   62.54    3.22
  -4  -6   0   11.50    1.58
  -4  -6   1   29.11    2.43
  -4  -6   2  100.64    4.53
  -4  -6   3    3.74    0.92
  -4  -6   3    2.43    0.68
  -4  -6   4  262.67    6.57
  -4  -6   4  275.55    7.54
  -4  -6   5   78.01    4.01
  -4  -6   5   78.67    3.76
  -4  -6   6   85.85    4.16
  -4  -6   6   81.71    4.00
  -4  -6   7  110.27    4.81
  -4  -6   8   90.41    4.47
  -4  -6   9   49.74    3.33
  -4  -6  10   25.78    2.33
  -4  -6  11   30.74    2.34
  -4  -6  12   11.93    1.27
  -4  -5  -8   28.54    1.50
  -4  -5  -8   31.96    1.74
  -4  -5  -7  195.38    4.87
  -4  -5  -7  192.29    5.04
  -4  -5  -6   13.77    1.54
  -4  -5  -6   12.27    1.42
  -4  -5  -6   13.12    1.61
  -4  -5  -5   26.19    2.24
  -4  -5  -5   23.82    2.26
  -4  -5  -5   22.07    1.59
  -4  -5  -5   22.26    1.99
  -4  -5  -4    4.02    0.90
  -4  -5  -4    4.10    0.82
  -4  -5  -3   60.06    3.37
  -4  -5  -3   54.41    3.08
  -4  -5  -2    6.09    1.05
  -4  -5  -2    6.32    1.16
  -4  -5  -2    5.12    0.97
  -4  -5  -1   70.95    3.66
  -4  -5  -1   65.94    3.06
  -4  -5   0   78.25    3.15
  -4  -5   5  250.93    6.53
  -4  -5   6  102.27    4.40
  -4  -5   7   23.30    2.22
  -4  -5   8  231.67    7.10
  -4  -5   9  144.19    5.65
  -4  -5  10    0.78    0.63
  -4  -5  11   78.81    3.80
  -4  -5  12   26.73    1.95
  -4  -5  13   15.12    1.14
  -4  -4  -9    0.33    0.26
  -4  -4  -8   36.00    2.12
  -4  -4  -8   36.12    2.07
  -4  -4  -7   10.21    1.38
  -4  -4  -7    8.88    1.26
  -4  -4  -7   11.02    1.06
  -4  -4  -7    9.30    1.24
  -4  -4  -6   23.62    2.10
  -4  -4  -6   20.11    2.05
  -4  -4  -6   19.86    2.00
  -4  -4  -6   26.31    1.71
  -4  -4  -5   34.50    2.61
  -4  -4  -5   40.53    2.11
  -4  -4  -5   33.10    2.65
  -4  -4  -5   33.01    2.62
  -4  -4  -4   56.04    3.38
  -4  -4  -4   57.73    2.50
  -4  -4  -4   54.45    3.20
  -4  -4  -3    2.85    0.77
  -4  -4  -3    3.57    0.89
  -4  -4  -3    4.01    0.85
  -4  -4  -3    3.97    0.82
  -4  -4  -2   61.81    2.40
  -4  -4  -2   57.23    2.86
  -4  -4  -1   33.24    2.03
  -4  -4   0  200.43    4.59
  -4  -4   1  187.95    4.11
  -4  -4   7   12.39    1.62
  -4  -4   8  166.44    5.90
  -4  -4   9    2.67    0.90
  -4  -4  10   49.99    3.26
  -4  -4  11    0.85    0.55
  -4  -4  12    2.12    0.60
  -4  -3  -9   25.52    1.71
  -4  -3  -8   71.08    3.11
  -4  -3  -8   66.95    3.27
  -4  -3  -8   69.13    2.19
  -4  -3  -7   47.33    3.08
  -4  -3  -7   43.57    2.71
  -4  -3  -7   47.25    2.98
  -4  -3  -6   12.18    1.64
  -4  -3  -6   11.96    1.58
  -4  -3  -6   12.22    1.53
  -4  -3  -5   52.03    3.40
  -4  -3  -5   51.54    2.35
  -4  -3  -5   47.10    3.11
  -4  -3  -5   46.14    2.96
  -4  -3  -4  115.86    4.91
  -4  -3  -4  118.53    3.40
  -4  -3  -4  120.71    4.59
  -4  -3  -3   37.98    2.37
  -4  -3  -2    3.86    0.73
  -4  -3  -1   11.49    1.12
  -4  -3   0  375.07    5.69
  -4  -3   1   37.02    1.62
  -4  -3   8   39.00    2.80
  -4  -3   9   27.02    2.39
  -4  -3  10   67.73    3.75
  -4  -3  11    2.89    0.81
  -4  -2 -10   11.75    1.03
  -4  -2  -9   19.06    1.64
  -4  -2  -8   -0.06    0.41
  -4  -2  -8    0.52    0.47
  -4  -2  -7   40.19    2.96
  -4  -2  -7   41.07    2.65
  -4  -2  -7   40.37    2.77
  -4  -2  -6   17.39    2.01
  -4  -2  -6   20.94    1.50
  -4  -2  -6   17.48    1.87
  -4  -2  -6   19.95    1.93
  -4  -2  -5   92.12    4.51
  -4  -2  -5   85.93    4.03
  -4  -2  -5   91.64    4.00
  -4  -2  -5   89.01    2.94
  -4  -2  -4   29.46    2.44
  -4  -2  -4   34.21    2.35
  -4  -2  -2  217.38    4.88
  -4  -2  -1  594.24    7.29
  -4  -2   0  258.47    4.25
  -4  -2   1   27.59    1.21
  -4  -2   8   38.26    2.67
  -4  -2   9   84.86    4.11
  -4  -2  10   31.13    2.51
  -4  -1 -10    6.16    0.83
  -4  -1  -9    6.55    1.09
  -4  -1  -8   10.97    1.49
  -4  -1  -7   18.85    1.89
  -4  -1  -7   17.55    2.03
  -4  -1  -7   18.99    1.84
  -4  -1  -6  152.34    5.88
  -4  -1  -6  156.69    5.19
  -4  -1  -6  152.66    5.33
  -4  -1  -6  144.93    5.19
  -4  -1  -5  114.35    4.94
  -4  -1  -5  112.10    4.39
  -4  -1  -5  120.79    4.42
  -4  -1  -5  109.38    4.40
  -4  -1   9   83.93    3.94
  -4   0 -10   24.96    1.72
  -4   0  -9   68.35    3.41
  -4   0  -8    8.91    1.44
  -4   0  -7   25.69    2.29
  -4   0  -7   26.22    2.12
  -4   0  -7   26.39    2.45
  -4   0  -6   59.21    3.64
  -4   0  -6   64.75    3.25
  -4   0  -6   62.67    3.47
  -4   0  -6   64.05    3.35
  -4   0  -5   41.11    2.92
  -4   0  -5   38.72    2.61
  -4   0  -5   41.80    2.60
  -4   0  -5   44.38    2.58
  -4   1 -10    4.29    0.79
  -4   1  -9   25.54    2.10
  -4   1  -8  104.83    4.64
  -4   1  -8  109.20    4.66
  -4   1  -7   26.85    2.43
  -4   1  -7   29.52    2.48
  -4   1  -6  175.16    6.12
  -4   1  -6  177.91    5.89
  -4   1  -5  130.85    5.07
  -4   1  -5  136.71    4.89
  -4   2 -10   49.12    2.22
  -4   2 -10   49.71    2.44
  -4   2  -9    5.89    0.98
  -4   2  -9    4.52    0.90
  -4   2  -8   83.99    3.85
  -4   2  -8   79.64    3.98
  -4   2  -8   81.51    4.06
  -4   2  -7   38.60    2.85
  -4   2  -7   39.14    2.89
  -4   2  -6   95.16    4.44
  -4   2  -6   97.02    4.37
  -4   2  -6  103.93    4.31
  -4   2  -5  126.91    4.89
  -4   2  -5  130.93    4.57
  -4   2  -5  129.11    4.76
  -4   2  -4  172.20    4.91
  -4   2  -3  102.11    3.55
  -4   3 -10   13.12    1.21
  -4   3 -10   11.83    1.18
  -4   3  -9   13.68    1.49
  -4   3  -9   13.60    1.50
  -4   3  -9   13.93    1.60
  -4   3  -8    5.50    1.06
  -4   3  -8    4.67    1.07
  -4   3  -7    0.95    0.46
  -4   3  -7    1.41    0.67
  -4   3  -6   51.75    3.21
  -4   3  -6   57.11    3.33
  -4   3  -6   50.06    3.16
  -4   3  -5  125.65    4.65
  -4   3  -5  119.82    4.61
  -4   3  -4  113.65    4.17
  -4   3  -3  119.83    3.99
  -4   3  -2  105.57    3.46
  -4   4 -11   26.99    1.35
  -4   4 -10   71.64    2.95
  -4   4  -9   32.12    2.09
  -4   4  -9   30.12    2.34
  -4   4  -9   27.80    2.16
  -4   4  -8   75.21    3.91
  -4   4  -8   77.05    3.61
  -4   4  -7   30.71    2.40
  -4   4  -7   26.73    2.40
  -4   4  -6  190.77    5.92
  -4   4  -6  183.01    6.02
  -4   4  -5   26.21    2.19
  -4   4  -5   26.64    2.27
  -4   4  -4  453.50    8.63
  -4   4  -3  328.46    6.86
  -4   4  -2  713.82    9.30
  -4   5 -11   17.31    1.11
  -4   5 -10   33.42    2.03
  -4   5  -9   11.81    1.44
  -4   5  -8    0.52    0.53
  -4   5  -7  138.59    5.34
  -4   5  -6   28.27    2.41
  -4   5  -6   29.08    2.58
  -4   5  -5  162.50    5.74
  -4   5  -5  149.94    5.21
  -4   5  -4   84.71    3.88
  -4   5  -3  170.61    5.13
  -4   5  -2   27.60    1.89
  -4   6 -11    7.45    0.70
  -4   6 -10    4.08    0.71
  -4   6  -9   26.43    2.03
  -4   6  -8   58.96    3.32
  -4   6  -7    1.35    0.65
  -4   6  -6  167.32    5.76
  -4   6  -5   95.86    4.21
  -4   6  -5  106.31    4.74
  -4   6  -4   14.98    1.58
  -4   6  -4   15.28    1.74
  -4   6  -3   92.90    3.88
  -4   6  -2   54.71    2.77
  -4   7 -10    3.68    0.67
  -4   7  -8    2.98    0.75
  -4   7  -7   13.26    1.59
  -4   7  -6   83.20    3.61
  -4   7  -6   77.61    3.86
  -4   7  -5   37.79    2.85
  -4   7  -5   36.49    2.61
  -4   7  -5   38.64    2.45
  -4   7  -4    9.05    1.16
  -4   7  -4   10.33    1.37
  -4   7  -4   10.95    1.52
  -4   7  -3   23.76    1.75
  -4   7  -3   20.11    1.78
  -4   7  -3   20.57    1.95
  -4   8 -10   21.63    1.34
  -4   8  -9    3.28    0.69
  -4   8  -8    2.75    0.64
  -4   8  -7   31.69    2.30
  -4   8  -6   48.28    2.78
  -4   8  -6   49.13    2.96
  -4   8  -5   52.02    3.04
  -4   8  -5   53.97    2.94
  -4   8  -4   32.00    2.22
  -4   8  -4   32.11    2.37
  -4   8  -4   34.72    2.65
  -4   8  -3   63.89    3.02
  -4   9  -9   31.58    1.75
  -4   9  -6  177.16    5.21
  -4   9  -5   77.88    3.55
  -4   9  -4   70.99    3.38
  -4   9  -3    5.73    0.95
  -4   9  -2  102.89    3.94
  -4  10  -6    2.72    0.65
  -4  10  -5   64.00    3.15
  -4  10  -4   45.66    2.70
  -4  10  -3   33.99    2.32
  -4  10  -2   29.30    2.16
  -4  11  -6   17.01    1.44
  -4  11  -5   23.84    1.83
  -4  11  -4   27.61    2.03
  -4  11  -3   79.91    3.51
  -4  11  -2  120.79    4.28
  -4  11  -1   15.65    1.69
  -4  12  -5    2.70    0.61
  -4  12  -4   14.34    1.37
  -4  12  -3   41.60    2.37
  -4  12  -2   20.68    1.70
  -4  12  -1   81.55    3.36
  -4  12   0   41.82    2.46
  -4  13  -5   12.83    0.98
  -4  13  -4    8.18    0.88
  -4  13  -3    2.81    0.56
  -4  13  -2   38.52    2.04
  -4  13  -1    3.91    0.71
  -4  13   0    9.39    1.04
  -4  13   1   16.29    1.34
  -4  14  -2    7.42    0.74
  -4  14  -1    0.79    0.31
  -4  14   0   11.98    0.95
  -4  14   1    1.83    0.38
  -4  14   2    0.24    0.20
  -3 -12  -1    5.29    0.66
  -3 -12   0   17.19    1.27
  -3 -12   0   14.34    1.08
  -3 -12   1   16.85    1.36
  -3 -12   1   15.45    1.28
  -3 -12   2   20.27    1.59
  -3 -12   3    3.47    0.72
  -3 -12   4    0.36    0.35
  -3 -12   5   16.21    1.39
  -3 -12   6    2.10    0.50
  -3 -11  -3    1.52    0.41
  -3 -11  -2   21.80    1.56
  -3 -11  -1    4.47    0.82
  -3 -11  -1    2.90    0.64
  -3 -11   0   18.49    1.67
  -3 -11   0   18.56    1.65
  -3 -11   1   21.80    1.90
  -3 -11   2    5.30    0.99
  -3 -11   3    8.88    1.31
  -3 -11   4   18.67    1.83
  -3 -11   5   41.62    2.64
  -3 -11   6   28.01    2.03
  -3 -11   7    0.93    0.39
  -3 -11   8   11.12    0.97
  -3 -10  -5   10.72    0.88
  -3 -10  -4   69.16    2.71
  -3 -10  -3   68.00    3.04
  -3 -10  -3   68.96    2.70
  -3 -10  -2   49.66    2.78
  -3 -10  -2   48.76    2.47
  -3 -10  -1   35.57    2.47
  -3 -10  -1   33.44    2.35
  -3 -10  -1   36.33    2.26
  -3 -10   0    5.61    1.07
  -3 -10   1   85.63    4.17
  -3 -10   2    3.14    0.89
  -3 -10   3   15.32    1.87
  -3 -10   4    5.22    1.13
  -3 -10   5   26.23    2.33
  -3 -10   6   15.10    1.69
  -3 -10   7   14.02    1.49
  -3 -10   7   15.92    1.54
  -3 -10   8   27.31    1.96
  -3 -10   9    0.86    0.39
  -3 -10  10    8.32    0.92
  -3  -9  -6   23.74    1.39
  -3  -9  -5   18.51    1.44
  -3  -9  -5   19.01    1.53
  -3  -9  -4   15.80    1.58
  -3  -9  -4   14.71    1.46
  -3  -9  -3    2.20    0.70
  -3  -9  -3    1.62    0.60
  -3  -9  -2   82.50    3.74
  -3  -9  -2   79.00    3.85
  -3  -9  -2   77.98    3.72
  -3  -9  -1   90.84    4.23
  -3  -9   0  106.89    4.75
  -3  -9   1   48.02    3.27
  -3  -9   2  138.56    5.61
  -3  -9   3  120.36    5.25
  -3  -9   4   21.40    2.23
  -3  -9   5   47.93    3.28
  -3  -9   6  109.66    4.78
  -3  -9   6  118.07    4.61
  -3  -9   7   32.38    2.46
  -3  -9   7   29.50    2.34
  -3  -9   8    2.63    0.79
  -3  -9   9    0.28    0.44
  -3  -9  10   14.86    1.46
  -3  -9  11   46.02    2.16
  -3  -8  -7   34.59    1.69
  -3  -8  -6    5.36    0.85
  -3  -8  -5    6.51    1.05
  -3  -8  -5    6.89    1.09
  -3  -8  -4  116.30    4.61
  -3  -8  -4  110.79    4.48
  -3  -8  -3   30.67    2.46
  -3  -8  -3   30.23    2.50
  -3  -8  -2    1.22    0.60
  -3  -8  -1   58.47    3.46
  -3  -8   0   53.41    3.40
  -3  -8   1   39.72    2.96
  -3  -8   2    9.71    1.54
  -3  -8   3    1.12    0.69
  -3  -8   3    0.60    0.40
  -3  -8   3   -0.03    0.62
  -3  -8   4   86.38    4.18
  -3  -8   4   87.92    4.46
  -3  -8   4   83.43    4.24
  -3  -8   5  143.72    5.11
  -3  -8   5  145.94    5.69
  -3  -8   6   63.82    3.55
  -3  -8   6   63.10    3.69
  -3  -8   7   57.91    3.34
  -3  -8   7   67.03    3.72
  -3  -8   8    9.72    1.50
  -3  -8   9    6.63    1.19
  -3  -8  10   27.51    2.20
  -3  -8  11   18.92    1.60
  -3  -8  12   16.64    1.23
  -3  -7  -8    3.08    0.53
  -3  -7  -7    0.11    0.33
  -3  -7  -6   19.44    1.80
  -3  -7  -6   22.00    1.94
  -3  -7  -5   56.89    3.35
  -3  -7  -5   56.85    3.26
  -3  -7  -4   57.41    3.37
  -3  -7  -4   54.35    3.36
  -3  -7  -3   33.95    2.63
  -3  -7  -3   37.12    2.54
  -3  -7  -2   74.37    3.76
  -3  -7  -2   69.43    3.38
  -3  -7  -1   14.63    1.72
  -3  -7  -1   11.14    1.49
  -3  -7   0    2.05    0.67
  -3  -7   0    3.95    0.90
  -3  -7   1    4.57    0.97
  -3  -7   2   13.83    1.48
  -3  -7   2   13.50    1.70
  -3  -7   3   28.58    2.18
  -3  -7   3   29.39    2.46
  -3  -7   4   59.01    3.31
  -3  -7   4   59.66    3.45
  -3  -7   4   60.48    3.14
  -3  -7   5   10.50    1.41
  -3  -7   5    9.88    1.39
  -3  -7   6   17.04    1.85
  -3  -7   6   19.55    2.01
  -3  -7   7    7.36    1.30
  -3  -7   8   20.97    2.18
  -3  -7   9   72.34    3.96
  -3  -7  10   13.09    1.66
  -3  -7  11    3.33    0.81
  -3  -7  12   22.63    1.61
  -3  -6  -8    9.02    1.02
  -3  -6  -7   86.25    3.60
  -3  -6  -7   91.56    3.88
  -3  -6  -6   18.22    1.88
  -3  -6  -6   15.75    1.38
  -3  -6  -6   15.46    1.78
  -3  -6  -5  277.42    7.38
  -3  -6  -5  260.68    5.41
  -3  -6  -5  268.80    7.53
  -3  -6  -4  179.92    5.97
  -3  -6  -4  190.51    5.93
  -3  -6  -4  174.44    4.47
  -3  -6  -4  180.43    6.20
  -3  -6  -3   35.03    2.59
  -3  -6  -3   35.86    2.53
  -3  -6  -3   30.59    1.92
  -3  -6  -3   32.17    2.46
  -3  -6  -2   30.60    2.31
  -3  -6  -2   32.85    2.44
  -3  -6  -2   34.49    2.36
  -3  -6  -1  172.24    5.62
  -3  -6  -1  162.71    4.99
  -3  -6   0  142.50    4.39
  -3  -6   1   25.02    1.74
  -3  -6   2  120.34    3.97
  -3  -6   3  173.15    4.98
  -3  -6   5  149.79    5.06
  -3  -6   6   54.22    3.15
  -3  -6   6   52.96    3.19
  -3  -6   7   77.13    3.99
  -3  -6   8   78.38    4.17
  -3  -6   9   45.18    3.16
  -3  -6  10   12.09    1.62
  -3  -6  11    7.71    1.20
  -3  -6  12    8.92    1.08
  -3  -5  -9   21.20    1.44
  -3  -5  -8    4.88    0.82
  -3  -5  -8    4.49    0.85
  -3  -5  -8    3.18    0.72
  -3  -5  -7   39.29    2.49
  -3  -5  -7   36.66    2.69
  -3  -5  -7   36.57    2.54
  -3  -5  -6   47.87    2.93
  -3  -5  -6   45.83    3.10
  -3  -5  -6   48.08    3.08
  -3  -5  -5  151.33    5.46
  -3  -5  -5  154.26    5.31
  -3  -5  -5  146.57    4.13
  -3  -5  -5  147.13    5.59
  -3  -5  -4   60.37    3.40
  -3  -5  -4   59.60    3.32
  -3  -5  -4   64.27    2.73
  -3  -5  -4   58.04    3.30
  -3  -5  -3   85.35    3.87
  -3  -5  -3   89.92    3.89
  -3  -5  -3   88.70    3.03
  -3  -5  -3   79.94    3.67
  -3  -5  -2   56.97    2.92
  -3  -5  -1   41.63    2.34
  -3  -5   0    2.77    0.63
  -3  -5   1   17.19    1.30
  -3  -5   2  206.12    4.71
  -3  -5   7    4.28    0.97
  -3  -5   8  304.85    8.01
  -3  -5   9   47.23    3.22
  -3  -5  10    3.87    1.00
  -3  -5  11    1.82    0.71
  -3  -5  12    3.69    0.76
  -3  -4  -9    4.70    0.78
  -3  -4  -9    3.97    0.76
  -3  -4  -9    6.31    0.78
  -3  -4  -8   81.78    3.62
  -3  -4  -8   84.02    3.63
  -3  -4  -8   94.01    2.86
  -3  -4  -7  151.41    5.27
  -3  -4  -7  145.68    5.38
  -3  -4  -7  144.84    5.25
  -3  -4  -7  153.03    4.04
  -3  -4  -6    8.01    1.32
  -3  -4  -6    9.00    1.36
  -3  -4  -6    8.11    1.37
  -3  -4  -5   23.66    2.16
  -3  -4  -5   21.47    2.08
  -3  -4  -5   23.01    1.67
  -3  -4  -5   20.88    2.02
  -3  -4  -5   22.11    2.16
  -3  -4  -4   54.20    3.06
  -3  -4  -4   48.96    2.29
  -3  -4  -4   44.98    2.75
  -3  -4  -4   49.73    2.96
  -3  -4  -4   52.13    3.10
  -3  -4  -3    4.49    0.88
  -3  -4  -2   30.54    1.98
  -3  -4  -1  119.37    3.62
  -3  -4   0  136.62    3.54
  -3  -4   0  142.92    3.07
  -3  -4   1  128.83    3.14
  -3  -4   7   72.15    3.62
  -3  -4   8  217.01    6.55
  -3  -4   9  185.36    6.21
  -3  -4  10    5.15    1.07
  -3  -4  11    3.67    0.85
  -3  -4  12    8.44    1.10
  -3  -3 -10   17.60    0.96
  -3  -3 -10   17.14    1.35
  -3  -3  -9   16.46    1.60
  -3  -3  -9   16.19    1.51
  -3  -3  -8   53.33    3.18
  -3  -3  -8   63.14    2.51
  -3  -3  -8   57.13    3.12
  -3  -3  -7  293.14    7.67
  -3  -3  -7  282.91    7.72
  -3  -3  -7  292.74    7.38
  -3  -3  -7  265.81    5.35
  -3  -3  -6   96.10    4.26
  -3  -3  -6  101.44    4.64
  -3  -3  -6   90.01    3.17
  -3  -3  -6   96.42    4.42
  -3  -3  -5   73.77    3.84
  -3  -3  -5   71.06    3.56
  -3  -3  -5   65.49    2.65
  -3  -3  -5   72.83    3.69
  -3  -3  -4   23.92    1.88
  -3  -3  -3   50.97    2.55
  -3  -3  -2   60.54    2.56
  -3  -3  -1  197.86    4.25
  -3  -3   0  339.25    4.03
  -3  -3   0  322.99    4.88
  -3  -3   8  220.42    6.38
  -3  -3   9   59.04    3.41
  -3  -3  10   31.70    2.52
  -3  -3  11   42.36    2.69
  -3  -2 -10    2.94    0.65
  -3  -2 -10   12.61    0.92
  -3  -2  -9   24.38    2.09
  -3  -2  -9   30.78    1.63
  -3  -2  -8   23.53    2.25
  -3  -2  -8   23.36    2.04
  -3  -2  -8   20.51    1.49
  -3  -2  -7   23.04    2.29
  -3  -2  -7   22.75    1.58
  -3  -2  -7   25.95    2.29
  -3  -2  -7   30.32    2.38
  -3  -2  -6   61.36    3.42
  -3  -2  -6   60.88    3.62
  -3  -2  -6   64.38    3.39
  -3  -2  -6   63.60    2.84
  -3  -2  -6   55.91    2.49
  -3  -2  -5   22.33    2.07
  -3  -2  -5   22.13    1.58
  -3  -2  -5   20.20    1.88
  -3  -2  -5   23.26    1.96
  -3  -2  -4  120.07    3.38
  -3  -2  -4  110.05    3.84
  -3  -2  -3   34.64    1.97
  -3  -2  -2  149.20    3.69
  -3  -2  -1   88.62    2.56
  -3  -2   0   83.04    2.24
  -3  -2   0   78.99    1.59
  -3  -2   1 1231.04    7.32
  -3  -2   2  101.55    1.75
  -3  -2   9   11.01    1.42
  -3  -1 -10    5.75    0.97
  -3  -1  -9   20.73    2.04
  -3  -1  -9   19.71    1.32
  -3  -1  -8   30.82    2.36
  -3  -1  -8   26.85    2.43
  -3  -1  -7   17.74    1.98
  -3  -1  -7   18.00    1.82
  -3  -1  -7   15.46    1.22
  -3  -1  -7   17.99    1.86
  -3  -1  -6   84.56    4.19
  -3  -1  -6   84.31    3.13
  -3  -1  -6   89.51    3.86
  -3  -1  -6   81.39    3.78
  -3  -1  -6   82.66    3.82
  -3  -1  -5   12.77    1.15
  -3  -1  -4   16.25    1.19
  -3  -1  -3  292.26    4.43
  -3  -1  -3  274.80    5.16
  -3  -1  -2  282.94    4.68
  -3  -1  -1  218.85    3.66
  -3  -1   0  429.01    4.39
  -3  -1   1   40.98    1.09
  -3   0 -11   19.75    1.44
  -3   0 -10   19.37    1.77
  -3   0  -9   31.97    2.51
  -3   0  -8   32.10    2.67
  -3   0  -8   35.61    2.51
  -3   0  -7   13.80    1.77
  -3   0  -7   14.68    1.62
  -3   0  -7   15.09    1.75
  -3   0  -6  387.94    7.71
  -3   0  -6  367.46    6.34
  -3   0  -6  363.25    8.49
  -3   0  -6  395.76    7.38
  -3   0  -6  376.33    7.80
  -3   0  -6  366.81    8.10
  -3   0  -5   50.42    2.16
  -3   0  -5   51.47    2.51
  -3   0  -4   32.26    1.86
  -3   0  -4   32.91    1.59
  -3   0  -3   35.75    1.46
  -3   0  -3   37.59    1.82
  -3   0  -2  809.62    5.97
  -3   1 -11   10.61    1.09
  -3   1 -10   18.26    1.70
  -3   1 -10   16.71    1.50
  -3   1  -9   32.84    2.55
  -3   1  -9   31.29    2.31
  -3   1  -8   72.40    3.90
  -3   1  -8   77.77    3.74
  -3   1  -8   79.96    4.10
  -3   1  -7  232.57    6.94
  -3   1  -7  234.49    6.82
  -3   1  -7  251.79    6.52
  -3   1  -6   17.16    1.61
  -3   1  -6   14.59    1.69
  -3   1  -6   13.78    1.57
  -3   1  -6   15.33    1.55
  -3   1  -5  150.01    4.50
  -3   1  -5  155.95    3.65
  -3   1  -4  358.18    4.89
  -3   1  -4  346.24    6.32
  -3   1  -3  134.25    2.60
  -3   1  -3  127.73    3.50
  -3   1  -2  382.93    5.51
  -3   1  -2  399.84    3.71
  -3   2 -11    3.86    0.67
  -3   2 -11    4.70    0.69
  -3   2 -10    1.94    0.62
  -3   2 -10    1.69    0.60
  -3   2  -9   43.42    2.87
  -3   2  -9   44.90    2.83
  -3   2  -8   50.88    3.23
  -3   2  -8   51.11    3.27
  -3   2  -7   13.52    1.65
  -3   2  -7   14.01    1.67
  -3   2  -7   15.21    1.80
  -3   2  -6   37.14    2.49
  -3   2  -6   34.62    2.48
  -3   2  -5    3.55    0.77
  -3   2  -4  829.34   10.10
  -3   2  -4  919.93    7.34
  -3   2  -3  525.50    4.60
  -3   2  -3  495.28    7.18
  -3   2  -2  132.94    1.74
  -3   2  -2  128.48    3.35
  -3   2  -1 1132.91    8.91
  -3   3 -11    6.06    0.85
  -3   3 -10    7.29    1.08
  -3   3 -10    7.30    1.13
  -3   3  -9   62.10    3.28
  -3   3  -9   64.10    3.45
  -3   3  -9   59.82    3.50
  -3   3  -8    1.06    0.62
  -3   3  -8    0.02    0.41
  -3   3  -7   37.13    2.75
  -3   3  -7   33.39    2.52
  -3   3  -7   38.10    2.76
  -3   3  -6   62.22    3.36
  -3   3  -6   59.07    3.25
  -3   3  -5   53.04    2.90
  -3   3  -4  118.00    3.93
  -3   3  -3  543.96    7.75
  -3   3  -2  322.00    5.56
  -3   3  -1  248.87    4.36
  -3   4 -11   31.60    1.88
  -3   4 -10   26.69    2.08
  -3   4  -9    2.76    0.91
  -3   4  -8   75.26    3.93
  -3   4  -7    8.13    1.33
  -3   4  -7    6.27    1.27
  -3   4  -6    0.48    0.52
  -3   4  -6    0.12    0.51
  -3   4  -5  120.46    4.45
  -3   4  -4  171.65    4.91
  -3   4  -3  263.48    5.66
  -3   4  -2  496.31    7.16
  -3   4  -1   81.97    2.63
  -3   5 -11   31.97    1.87
  -3   5 -10   18.26    1.71
  -3   5  -9   79.53    3.85
  -3   5  -8  114.27    4.79
  -3   5  -7  184.82    6.53
  -3   5  -7  168.86    5.78
  -3   5  -6   67.11    3.71
  -3   5  -6   63.46    3.08
  -3   5  -6   58.30    3.27
  -3   5  -5  175.52    5.62
  -3   5  -4  170.36    5.17
  -3   5  -3   18.78    1.60
  -3   5  -2   35.61    2.04
  -3   5  -1  286.90    5.13
  -3   6 -11    0.39    0.31
  -3   6 -10    0.76    0.43
  -3   6  -9   32.62    2.38
  -3   6  -8   69.37    3.62
  -3   6  -7   38.14    2.73
  -3   6  -6   21.87    2.24
  -3   6  -6   22.24    1.89
  -3   6  -6   19.40    1.91
  -3   6  -5    3.13    0.71
  -3   6  -5    3.32    0.88
  -3   6  -5    2.79    0.75
  -3   6  -4  143.93    4.95
  -3   6  -3   27.04    2.01
  -3   6  -2  200.29    4.94
  -3   6  -1   47.17    2.15
  -3   7 -11    2.39    0.49
  -3   7 -10    2.03    0.56
  -3   7  -8   97.87    4.12
  -3   7  -7   37.88    2.65
  -3   7  -6  101.24    4.89
  -3   7  -6   99.69    4.07
  -3   7  -6   99.06    4.22
  -3   7  -5    4.42    1.08
  -3   7  -5    3.13    0.72
  -3   7  -5    4.37    0.98
  -3   7  -4  101.69    4.32
  -3   7  -4  104.73    3.80
  -3   7  -3   11.20    1.35
  -3   7  -2  314.73    6.25
  -3   8 -10   13.77    1.23
  -3   8  -7   82.24    3.72
  -3   8  -6   51.00    3.00
  -3   8  -5  111.45    4.84
  -3   8  -5  106.18    4.15
  -3   8  -4   67.63    3.21
  -3   8  -4   74.68    3.72
  -3   8  -3  431.54    7.78
  -3   9 -10    8.02    0.81
  -3   9  -9    0.23    0.29
  -3   9  -7   29.09    2.19
  -3   9  -6   36.56    2.53
  -3   9  -5  199.47    5.79
  -3   9  -4   57.42    3.05
  -3   9  -3   14.52    1.52
  -3  10  -9    4.45    0.61
  -3  10  -8   22.71    1.60
  -3  10  -7   18.47    1.64
  -3  10  -6   41.84    2.61
  -3  10  -5   37.54    2.50
  -3  10  -4   34.02    2.41
  -3  10  -3   77.08    3.56
  -3  10  -2  205.63    5.75
  -3  11  -6    5.97    0.96
  -3  11  -5    0.15    0.39
  -3  11  -4   41.41    2.59
  -3  11  -3   22.38    1.92
  -3  11  -2    5.67    1.03
  -3  12  -6    5.71    0.80
  -3  12  -5    4.02    0.73
  -3  12  -4    0.71    0.39
  -3  12  -3   33.88    2.21
  -3  12  -2    5.96    0.96
  -3  12  -1    7.48    1.16
  -3  13  -5    2.21    0.49
  -3  13  -4    6.27    0.84
  -3  13  -3   12.09    1.19
  -3  13  -2   32.20    1.94
  -3  13  -1    7.92    0.99
  -3  13   0    5.23    0.81
  -3  13   1    6.51    0.89
  -3  14  -3   16.76    1.10
  -3  14  -2   46.49    1.89
  -3  14  -1    7.05    0.76
  -3  14   0    0.83    0.29
  -3  14   1    3.39    0.49
  -2 -13   1    7.73    0.80
  -2 -13   2   25.04    1.46
  -2 -13   2   23.10    1.48
  -2 -13   3   30.56    1.74
  -2 -13   4   20.43    1.39
  -2 -12  -2    0.32    0.26
  -2 -12  -1    3.16    0.65
  -2 -12   0   31.55    1.96
  -2 -12   0   30.79    1.97
  -2 -12   1   16.59    1.54
  -2 -12   2   39.21    2.46
  -2 -12   3   48.46    2.76
  -2 -12   4    8.11    1.15
  -2 -12   5   17.85    1.58
  -2 -12   6   10.62    1.12
  -2 -11  -4    5.62    0.76
  -2 -11  -3   36.64    2.13
  -2 -11  -2   18.55    1.66
  -2 -11  -1   67.18    3.28
  -2 -11  -1   66.07    3.14
  -2 -11   0   27.08    2.19
  -2 -11   1    1.81    0.73
  -2 -11   2    7.11    1.26
  -2 -11   3   37.47    2.79
  -2 -11   4   11.91    1.58
  -2 -11   5   20.35    1.94
  -2 -11   6    3.48    0.77
  -2 -11   7    0.11    0.32
  -2 -11   7   -0.08    0.31
  -2 -11   8    3.26    0.63
  -2 -11   9   25.04    1.51
  -2 -10  -6    6.03    0.68
  -2 -10  -5   28.04    1.78
  -2 -10  -4   12.49    1.35
  -2 -10  -3   16.19    1.65
  -2 -10  -2    8.93    1.29
  -2 -10  -1   33.36    2.51
  -2 -10   0   15.61    1.83
  -2 -10   1   29.53    2.55
  -2 -10   2   38.37    2.99
  -2 -10   2   42.17    3.11
  -2 -10   3   78.87    4.23
  -2 -10   4   83.65    4.27
  -2 -10   5    7.08    1.22
  -2 -10   5    5.99    1.17
  -2 -10   6    0.33    0.42
  -2 -10   6    0.83    0.63
  -2 -10   7   20.05    1.84
  -2 -10   7   22.20    1.95
  -2 -10   8   21.50    1.87
  -2 -10   9   21.52    1.74
  -2 -10  10   25.60    1.68
  -2  -9  -7    7.59    0.80
  -2  -9  -6    1.15    0.42
  -2  -9  -5    0.80    0.47
  -2  -9  -5    1.79    0.56
  -2  -9  -4   17.15    1.78
  -2  -9  -4   19.39    1.73
  -2  -9  -4   18.74    1.76
  -2  -9  -3   13.06    1.46
  -2  -9  -3   13.33    1.64
  -2  -9  -3   14.06    1.60
  -2  -9  -2  109.63    4.51
  -2  -9  -2  109.49    4.13
  -2  -9  -2  107.43    4.40
  -2  -9  -1  113.12    4.80
  -2  -9   0   60.17    3.57
  -2  -9   1   15.27    1.90
  -2  -9   2   86.79    4.46
  -2  -9   3   30.35    2.64
  -2  -9   4   15.20    1.89
  -2  -9   5  149.02    5.20
  -2  -9   5  143.42    5.48
  -2  -9   6   81.44    3.98
  -2  -9   7   50.71    3.19
  -2  -9   7   54.97    3.22
  -2  -9   8    9.65    1.42
  -2  -9   9    4.26    0.94
  -2  -9  10    5.28    0.93
  -2  -9  11   19.47    1.47
  -2  -8  -8    7.35    0.78
  -2  -8  -7   29.44    1.90
  -2  -8  -6   36.45    2.38
  -2  -8  -6   32.79    2.31
  -2  -8  -5   47.46    2.84
  -2  -8  -5   52.86    3.14
  -2  -8  -5   47.48    2.92
  -2  -8  -4   54.06    3.30
  -2  -8  -4   53.64    3.09
  -2  -8  -4   56.50    3.31
  -2  -8  -3  208.20    6.51
  -2  -8  -3  197.81    5.89
  -2  -8  -3  208.78    6.41
  -2  -8  -2   41.47    2.80
  -2  -8  -2   42.12    2.67
  -2  -8  -1   80.39    3.88
  -2  -8  -1   85.19    4.12
  -2  -8   0   24.32    2.31
  -2  -8   1   19.34    2.07
  -2  -8   1   18.88    1.85
  -2  -8   2   39.49    2.68
  -2  -8   2   38.29    2.86
  -2  -8   3    5.23    1.11
  -2  -8   3    4.82    1.05
  -2  -8   4  155.81    5.58
  -2  -8   4  152.44    5.63
  -2  -8   4  162.19    5.26
  -2  -8   5   38.14    2.86
  -2  -8   5   39.79    2.74
  -2  -8   5   38.71    2.83
  -2  -8   6   71.67    3.81
  -2  -8   7   64.92    3.72
  -2  -8   8    1.35    0.68
  -2  -8   9   54.88    3.35
  -2  -8  10   66.58    3.42
  -2  -8  11    6.33    0.98
  -2  -8  12    6.82    0.81
  -2  -7  -9    8.08    0.77
  -2  -7  -8   15.05    1.33
  -2  -7  -7   25.40    2.01
  -2  -7  -7   29.01    1.66
  -2  -7  -6   24.76    2.16
  -2  -7  -6   22.30    1.64
  -2  -7  -6   22.67    2.11
  -2  -7  -5  118.06    4.69
  -2  -7  -5  116.12    3.72
  -2  -7  -5  123.93    4.96
  -2  -7  -5  123.99    4.98
  -2  -7  -4   52.57    3.24
  -2  -7  -4   53.36    3.18
  -2  -7  -4   53.44    2.54
  -2  -7  -4   54.57    3.36
  -2  -7  -3    2.08    0.71
  -2  -7  -3    2.46    0.75
  -2  -7  -3    1.23    0.61
  -2  -7  -2   30.98    2.27
  -2  -7  -2   32.49    2.43
  -2  -7  -2   29.37    2.32
  -2  -7  -1   12.58    1.50
  -2  -7  -1   14.64    1.73
  -2  -7   0    3.68    0.75
  -2  -7   0    3.10    0.83
  -2  -7   1   50.55    2.70
  -2  -7   1   56.40    3.26
  -2  -7   2  184.00    5.24
  -2  -7   3   18.06    1.73
  -2  -7   4  109.02    4.37
  -2  -7   5   17.02    1.78
  -2  -7   6   46.10    3.06
  -2  -7   7   28.39    2.50
  -2  -7   8  102.83    4.75
  -2  -7   9  337.62    8.51
  -2  -7  10   89.09    4.20
  -2  -7  11   26.74    2.05
  -2  -7  12    7.52    0.91
  -2  -6  -9    0.30    0.28
  -2  -6  -9   -0.55    0.51
  -2  -6  -8   14.30    1.46
  -2  -6  -8   35.28    1.82
  -2  -6  -7    8.77    1.30
  -2  -6  -7    9.21    1.41
  -2  -6  -6  123.08    4.93
  -2  -6  -6  124.11    4.90
  -2  -6  -6  129.34    4.00
  -2  -6  -6  120.35    4.99
  -2  -6  -5  146.17    5.38
  -2  -6  -5  147.14    5.40
  -2  -6  -5  150.33    4.23
  -2  -6  -5  142.74    5.45
  -2  -6  -4  118.00    4.73
  -2  -6  -4  124.21    4.81
  -2  -6  -4  124.05    3.77
  -2  -6  -4  118.83    4.86
  -2  -6  -4  112.46    4.65
  -2  -6  -3    6.44    1.08
  -2  -6  -3    6.87    1.08
  -2  -6  -2   66.95    3.23
  -2  -6  -1   24.09    1.65
  -2  -6   0  111.49    3.53
  -2  -6   1   67.06    2.79
  -2  -6   2   14.35    1.35
  -2  -6   6    7.22    1.17
  -2  -6   7   26.72    2.34
  -2  -6   8  189.88    6.45
  -2  -6   9   40.34    3.00
  -2  -6  10    0.50    0.53
  -2  -6  11   37.56    2.53
  -2  -6  12   10.48    1.17
  -2  -5 -10   33.04    1.32
  -2  -5  -9   15.61    1.37
  -2  -5  -9   15.97    1.46
  -2  -5  -8   24.05    2.01
  -2  -5  -8   26.84    2.03
  -2  -5  -7   23.06    2.04
  -2  -5  -7   29.90    1.99
  -2  -5  -7   22.44    2.09
  -2  -5  -7   24.37    2.26
  -2  -5  -6  112.04    4.71
  -2  -5  -6  110.66    4.46
  -2  -5  -6  116.53    4.79
  -2  -5  -6  107.36    3.65
  -2  -5  -6  105.60    4.67
  -2  -5  -5  220.09    6.44
  -2  -5  -5  234.69    6.67
  -2  -5  -5  222.03    5.09
  -2  -5  -5  219.57    6.59
  -2  -5  -5  223.23    6.54
  -2  -5  -4   23.63    2.03
  -2  -5  -4   25.64    2.10
  -2  -5  -4   26.63    1.74
  -2  -5  -4   23.66    2.03
  -2  -5  -3  206.37    5.60
  -2  -5  -2   21.25    1.68
  -2  -5  -1   79.96    2.65
  -2  -5   0   24.26    1.46
  -2  -5   1  111.67    3.21
  -2  -5   7    5.59    1.08
  -2  -5   8   11.59    1.58
  -2  -5   9   48.96    3.31
  -2  -5  10   36.42    2.75
  -2  -5  11   31.33    2.37
  -2  -5  12    0.36    0.28
  -2  -4 -10   20.98    1.21
  -2  -4  -9   21.27    1.82
  -2  -4  -9   20.90    1.80
  -2  -4  -8   15.55    1.69
  -2  -4  -8   13.75    1.64
  -2  -4  -8   19.15    1.59
  -2  -4  -7   42.16    2.87
  -2  -4  -7   39.39    2.22
  -2  -4  -7   43.57    2.94
  -2  -4  -7   45.58    3.07
  -2  -4  -6  125.70    4.93
  -2  -4  -6  142.14    5.25
  -2  -4  -6  122.01    3.88
  -2  -4  -6  129.01    4.98
  -2  -4  -6  128.68    5.06
  -2  -4  -6  135.98    5.10
  -2  -4  -5   54.59    3.14
  -2  -4  -5   59.92    3.24
  -2  -4  -5   57.71    3.16
  -2  -4  -5   52.42    2.41
  -2  -4  -5   55.40    3.09
  -2  -4  -5   55.46    3.20
  -2  -4  -4   75.69    3.36
  -2  -4  -3  101.40    3.64
  -2  -4  -2  559.02    7.80
  -2  -4  -2  602.30    6.25
  -2  -4  -1  344.36    4.76
  -2  -4   0  110.72    2.69
  -2  -4   8  290.66    7.48
  -2  -4   9  109.17    4.66
  -2  -4  10   34.12    2.63
  -2  -4  11   18.73    1.78
  -2  -3 -11   27.08    1.13
  -2  -3 -10   16.62    1.21
  -2  -3 -10    9.85    1.20
  -2  -3  -9   25.16    2.14
  -2  -3  -9   23.39    1.58
  -2  -3  -9   25.88    2.07
  -2  -3  -8  211.60    6.20
  -2  -3  -8  211.63    6.56
  -2  -3  -7  147.35    4.65
  -2  -3  -7  147.10    5.52
  -2  -3  -7  150.01    5.33
  -2  -3  -7  133.81    4.06
  -2  -3  -7  154.17    5.53
  -2  -3  -6   18.25    1.91
  -2  -3  -6   19.01    1.89
  -2  -3  -6   18.11    1.58
  -2  -3  -6   12.02    1.16
  -2  -3  -6   17.86    1.79
  -2  -3  -6   19.10    1.91
  -2  -3  -6   15.73    1.73
  -2  -3  -5  115.82    4.17
  -2  -3  -5  121.08    3.74
  -2  -3  -4   44.92    2.41
  -2  -3  -4   47.94    2.18
  -2  -3  -3   48.59    2.31
  -2  -3  -3   51.20    2.05
  -2  -3  -2   37.42    1.84
  -2  -3  -2   39.12    1.35
  -2  -3  -1  110.25    2.85
  -2  -3  -1  103.60    2.17
  -2  -3   0  299.46    3.78
  -2  -3   9    2.19    0.77
  -2  -3  10   29.53    2.37
  -2  -2 -11    8.80    0.77
  -2  -2 -10    7.35    1.15
  -2  -2 -10    5.63    0.74
  -2  -2  -9   51.79    3.19
  -2  -2  -9   53.75    3.07
  -2  -2  -8   83.22    3.91
  -2  -2  -8   72.74    3.94
  -2  -2  -7  184.32    5.78
  -2  -2  -7  175.87    6.07
  -2  -2  -7  167.88    4.89
  -2  -2  -7  172.78    5.74
  -2  -2  -6    3.23    0.84
  -2  -2  -6    3.46    0.84
  -2  -2  -6    3.23    0.70
  -2  -2  -6    3.76    0.87
  -2  -2  -5   36.50    1.99
  -2  -2  -5   35.81    2.20
  -2  -2  -4  121.81    3.29
  -2  -2  -4  120.53    3.68
  -2  -2  -3   38.53    1.67
  -2  -2  -3   35.53    1.82
  -2  -2  -2  158.24    2.10
  -2  -2  -2  160.51    3.50
  -2  -2  -2  156.81    2.99
  -2  -2  -1  206.30    3.54
  -2  -2  -1  206.09    2.44
  -2  -2   0 4120.53   11.55
  -2  -1 -11   37.66    2.20
  -2  -1 -11   37.12    1.50
  -2  -1 -10    0.21    0.52
  -2  -1 -10   -0.72    0.55
  -2  -1  -9   23.43    2.06
  -2  -1  -9   20.38    2.09
  -2  -1  -8   86.20    3.93
  -2  -1  -8   79.49    4.11
  -2  -1  -7   73.37    3.54
  -2  -1  -7   70.27    3.81
  -2  -1  -7   65.74    3.00
  -2  -1  -7   73.09    3.64
  -2  -1  -6   92.48    3.28
  -2  -1  -5   63.22    2.52
  -2  -1  -5   66.62    2.54
  -2  -1  -4  293.22    4.87
  -2  -1  -4  290.01    5.34
  -2  -1  -3  116.80    2.74
  -2  -1  -3  113.13    2.99
  -2  -1  -3  122.46    2.79
  -2  -1  -2  243.89    3.42
  -2  -1  -2  246.52    3.92
  -2  -1  -1  219.47    2.79
  -2  -1  -1  225.01    3.28
  -2  -1   0  622.04    4.54
  -2   0 -11   53.51    2.70
  -2   0 -11   51.61    2.31
  -2   0 -10   26.00    2.18
  -2   0 -10   26.02    1.98
  -2   0  -9  122.25    5.00
  -2   0  -9  124.32    4.66
  -2   0  -8    7.96    1.33
  -2   0  -8    7.00    1.08
  -2   0  -8    9.57    1.30
  -2   0  -8    7.64    1.18
  -2   0  -7   97.26    4.39
  -2   0  -7   95.53    3.55
  -2   0  -7   93.57    3.89
  -2   0  -7   96.77    4.22
  -2   0  -7  101.34    4.03
  -2   0  -7  107.85    3.72
  -2   0  -6   16.58    1.50
  -2   0  -6   20.41    1.54
  -2   0  -5  166.62    3.93
  -2   0  -5  159.23    4.11
  -2   0  -4  166.44    3.50
  -2   0  -4  155.81    3.70
  -2   0  -3   46.18    1.81
  -2   0  -3   45.88    1.63
  -2   0  -2  157.38    2.52
  -2   0  -2  166.29    3.08
  -2   0  -2  160.29    2.97
  -2   0  -1 2732.45    8.37
  -2   0  -1 2753.99   10.86
  -2   0  -1 2727.28   10.28
  -2   1 -12    6.45    0.68
  -2   1 -11    0.53    0.42
  -2   1 -11    1.18    0.42
  -2   1 -10   11.16    1.41
  -2   1 -10   12.15    1.54
  -2   1  -9   32.14    2.46
  -2   1  -9   31.07    2.52
  -2   1  -8   75.12    3.93
  -2   1  -8   76.23    3.78
  -2   1  -8   78.34    4.00
  -2   1  -7   29.31    2.37
  -2   1  -7   30.88    2.24
  -2   1  -7   28.30    1.89
  -2   1  -7   28.40    2.29
  -2   1  -7   32.37    2.25
  -2   1  -6   22.13    1.50
  -2   1  -6   19.73    1.68
  -2   1  -5  183.39    3.92
  -2   1  -5  181.92    4.54
  -2   1  -4   33.28    1.50
  -2   1  -4   32.01    1.74
  -2   1  -3  448.27    4.71
  -2   1  -3  447.68    5.80
  -2   1  -2 1159.75    6.13
  -2   1  -2 1085.83    8.16
  -2   1  -1 4365.75   14.58
  -2   1  -1 4417.46    8.51
  -2   2 -12    3.78    0.60
  -2   2 -11    0.83    0.41
  -2   2 -11    0.25    0.31
  -2   2 -10   45.33    2.83
  -2   2 -10   43.54    2.72
  -2   2  -9   56.96    3.32
  -2   2  -9   56.13    3.30
  -2   2  -8   69.59    3.70
  -2   2  -8   70.89    3.72
  -2   2  -8   73.86    3.88
  -2   2  -7  176.52    5.63
  -2   2  -7  178.25    5.73
  -2   2  -7  179.83    5.54
  -2   2  -6   27.84    1.69
  -2   2  -6   29.55    2.06
  -2   2  -5   70.71    2.42
  -2   2  -5   69.31    2.92
  -2   2  -4  323.20    4.53
  -2   2  -4  314.82    5.66
  -2   2  -3  429.91    5.94
  -2   2  -3  431.52    4.44
  -2   2  -2  420.52    3.38
  -2   2  -2  401.53    5.17
  -2   2  -1  656.80    5.91
  -2   2  -1  554.63    2.18
  -2   2   0  100.59    2.04
  -2   3 -12    3.69    0.62
  -2   3 -11   28.13    2.03
  -2   3 -10    6.90    1.08
  -2   3 -10    5.74    1.06
  -2   3  -9  115.27    4.52
  -2   3  -9  108.65    4.64
  -2   3  -9  115.81    4.91
  -2   3  -8   89.62    4.06
  -2   3  -8   91.87    4.30
  -2   3  -8   88.04    4.26
  -2   3  -7   76.19    3.60
  -2   3  -7   74.10    3.68
  -2   3  -7   77.99    3.76
  -2   3  -6  126.36    4.45
  -2   3  -5    2.09    0.57
  -2   3  -5    2.00    0.45
  -2   3  -4  279.45    5.60
  -2   3  -3   62.19    2.42
  -2   3  -2 1392.65   10.12
  -2   3  -1 3688.58   14.66
  -2   3   0  892.14    6.34
  -2   4 -12   11.66    1.06
  -2   4 -11   25.87    1.96
  -2   4 -10    4.68    0.98
  -2   4  -9    2.59    0.87
  -2   4  -8   45.09    3.02
  -2   4  -8   49.01    3.28
  -2   4  -7   58.35    3.27
  -2   4  -7   63.97    3.56
  -2   4  -6   50.13    2.93
  -2   4  -5  143.62    4.63
  -2   4  -4  504.44    7.89
  -2   4  -3   41.56    2.09
  -2   4  -2  105.59    2.91
  -2   4  -1  498.12    5.78
  -2   4   0  324.72    3.99
  -2   5 -12   20.34    1.36
  -2   5 -11   59.71    2.87
  -2   5 -10  102.59    4.26
  -2   5  -9   25.87    2.24
  -2   5  -8   34.48    2.59
  -2   5  -7   17.96    1.86
  -2   5  -7   17.25    1.98
  -2   5  -6  160.43    5.40
  -2   5  -6  159.47    4.85
  -2   5  -5   56.73    3.02
  -2   5  -4  123.01    4.09
  -2   5  -3   46.42    2.29
  -2   5  -2  521.89    6.87
  -2   5  -1  221.88    4.03
  -2   5   0  238.96    3.56
  -2   6 -12   47.66    1.91
  -2   6 -11   14.30    1.37
  -2   6 -10   17.28    1.72
  -2   6  -8  195.25    6.02
  -2   6  -7   38.95    2.63
  -2   6  -7   37.69    2.64
  -2   6  -7   42.93    3.14
  -2   6  -6  733.40   10.70
  -2   6  -6  742.71   11.07
  -2   6  -5  205.39    5.88
  -2   6  -4   78.19    3.35
  -2   6  -3  282.27    5.88
  -2   6  -2  302.92    5.49
  -2   6  -1   25.83    1.45
  -2   7 -11    4.25    0.71
  -2   7 -10   30.09    2.11
  -2   7  -7  124.69    4.72
  -2   7  -6  132.53    4.71
  -2   7  -6  142.50    5.48
  -2   7  -5    1.10    0.67
  -2   7  -5    1.86    0.63
  -2   7  -4   21.00    1.85
  -2   7  -3  293.27    6.24
  -2   7  -2  374.05    6.37
  -2   8 -11    1.61    0.40
  -2   8 -10    9.53    1.11
  -2   8  -9    0.61    0.49
  -2   8  -7   15.02    1.68
  -2   8  -6  185.31    5.69
  -2   8  -5   35.53    2.65
  -2   8  -5   34.30    2.39
  -2   8  -4  218.52    5.64
  -2   8  -4  214.42    6.07
  -2   8  -3   36.63    2.25
  -2   9 -10   13.33    1.12
  -2   9  -9    3.74    0.75
  -2   9  -7    5.47    1.04
  -2   9  -6   11.15    1.44
  -2   9  -5  100.63    4.15
  -2   9  -4  118.31    4.34
  -2   9  -3   65.03    3.15
  -2  10  -7   22.81    1.95
  -2  10  -6   14.79    1.64
  -2  10  -5    0.53    0.38
  -2  10  -4   18.07    1.77
  -2  10  -3   53.80    2.99
  -2  11  -7    6.29    0.96
  -2  11  -6   41.05    2.52
  -2  11  -5   10.16    1.34
  -2  11  -4   17.89    1.74
  -2  11  -3    8.00    1.17
  -2  11  -2   26.71    2.12
  -2  12  -6   35.26    2.09
  -2  12  -5    9.56    1.17
  -2  12  -4   20.67    1.74
  -2  12  -3    3.62    0.83
  -2  12  -2    3.86    0.84
  -2  12  -1    2.29    0.71
  -2  13  -5    1.04    0.40
  -2  13  -4    0.95    0.39
  -2  13  -3   15.30    1.34
  -2  13  -2    5.77    0.86
  -2  13  -1   14.37    1.30
  -2  13   0    1.47    0.45
  -2  13   1    2.87    0.59
  -2  13   2    1.87    0.49
  -2  13   3   28.35    1.46
  -2  14  -3   18.52    1.16
  -2  14  -2   34.74    1.61
  -2  14  -1   24.18    1.33
  -2  14   0   21.91    1.21
  -1 -13  -1    2.34    0.46
  -1 -13   0    3.27    0.58
  -1 -13   0    2.90    0.54
  -1 -13   1    0.78    0.39
  -1 -13   2    8.01    1.02
  -1 -13   3   13.23    1.29
  -1 -13   4    5.60    0.82
  -1 -13   5    0.26    0.25
  -1 -12  -3    4.20    0.66
  -1 -12  -2    1.77    0.51
  -1 -12  -1    6.23    0.94
  -1 -12  -1    4.42    0.77
  -1 -12   0    8.31    1.16
  -1 -12   1  195.22    5.71
  -1 -12   2  120.54    4.62
  -1 -12   3    5.13    1.05
  -1 -12   4   12.85    1.52
  -1 -12   5    5.48    0.95
  -1 -12   6    4.05    0.77
  -1 -12   7   20.39    1.37
  -1 -11  -5    3.21    0.56
  -1 -11  -4   19.84    1.56
  -1 -11  -3    3.68    0.78
  -1 -11  -3    4.35    0.71
  -1 -11  -2    2.96    0.82
  -1 -11  -1   40.46    2.67
  -1 -11   0    2.99    0.77
  -1 -11   1   91.25    4.52
  -1 -11   1   92.02    4.41
  -1 -11   2   39.22    2.98
  -1 -11   3   14.22    1.77
  -1 -11   4   16.64    1.87
  -1 -11   5   23.96    2.12
  -1 -11   6    9.05    1.28
  -1 -11   6    9.36    1.24
  -1 -11   6   10.03    1.21
  -1 -11   7   10.63    1.23
  -1 -11   7   12.85    1.37
  -1 -11   8   50.39    2.50
  -1 -11   9    3.31    0.62
  -1 -10  -6   15.06    1.26
  -1 -10  -5   20.38    1.70
  -1 -10  -5   19.73    1.59
  -1 -10  -4    3.61    0.85
  -1 -10  -4    2.51    0.64
  -1 -10  -3   16.62    1.79
  -1 -10  -3   15.27    1.54
  -1 -10  -2   25.05    2.13
  -1 -10  -2   27.60    2.08
  -1 -10  -1   36.00    2.70
  -1 -10   0   47.00    3.30
  -1 -10   1   73.67    4.19
  -1 -10   2  154.73    6.01
  -1 -10   3   39.07    3.03
  -1 -10   4   43.16    3.14
  -1 -10   5   49.43    2.97
  -1 -10   5   50.32    3.27
  -1 -10   6    7.87    1.24
  -1 -10   6    7.21    1.20
  -1 -10   7    3.57    0.86
  -1 -10   8  136.12    4.85
  -1 -10   9    5.12    0.92
  -1 -10  10    1.29    0.49
  -1 -10  11    1.15    0.32
  -1  -9  -8   19.35    1.13
  -1  -9  -7   16.65    1.36
  -1  -9  -6    5.79    0.96
  -1  -9  -6    5.62    0.97
  -1  -9  -5   36.07    2.44
  -1  -9  -5   37.31    2.54
  -1  -9  -5   39.78    2.44
  -1  -9  -4   24.87    2.19
  -1  -9  -4   24.95    2.10
  -1  -9  -4   27.16    2.12
  -1  -9  -3    1.96    0.74
  -1  -9  -3    1.21    0.57
  -1  -9  -2   79.21    3.90
  -1  -9  -2   79.46    3.72
  -1  -9  -1  129.42    5.38
  -1  -9   0   96.61    4.38
  -1  -9   0  103.03    4.82
  -1  -9   1   68.89    3.75
  -1  -9   1   61.47    3.73
  -1  -9   2  121.16    5.21
  -1  -9   2  122.42    5.03
  -1  -9   3   47.19    3.15
  -1  -9   3   50.33    3.37
  -1  -9   4   78.81    3.73
  -1  -9   4   73.57    4.03
  -1  -9   5   25.72    2.24
  -1  -9   5   26.91    2.41
  -1  -9   6   67.30    3.73
  -1  -9   7  251.78    7.25
  -1  -9   8   26.96    2.37
  -1  -9   9   15.41    1.71
  -1  -9  10   29.58    2.11
  -1  -9  11   20.99    1.50
  -1  -8  -9   10.37    0.80
  -1  -8  -8    2.53    0.56
  -1  -8  -7   12.89    1.40
  -1  -8  -6    1.83    0.70
  -1  -8  -6    1.08    0.59
  -1  -8  -6    1.37    0.70
  -1  -8  -6    2.09    0.66
  -1  -8  -5   46.01    2.99
  -1  -8  -5   50.87    3.12
  -1  -8  -5   48.88    2.34
  -1  -8  -5   47.14    2.96
  -1  -8  -4   62.87    3.54
  -1  -8  -4   59.95    3.39
  -1  -8  -4   62.02    2.67
  -1  -8  -4   66.18    3.54
  -1  -8  -3   72.26    3.67
  -1  -8  -3   80.07    3.84
  -1  -8  -2   44.50    3.06
  -1  -8  -2   41.29    2.71
  -1  -8  -1   95.45    4.04
  -1  -8  -1   98.60    4.50
  -1  -8   0   37.33    2.57
  -1  -8   0   38.64    2.80
  -1  -8   1   59.67    3.22
  -1  -8   1   60.01    3.48
  -1  -8   2   19.52    1.99
  -1  -8   2   18.73    1.82
  -1  -8   3   59.93    3.31
  -1  -8   3   64.46    3.60
  -1  -8   4  104.42    4.27
  -1  -8   4   99.61    4.34
  -1  -8   4   96.40    4.41
  -1  -8   5   65.48    3.56
  -1  -8   5   69.39    3.77
  -1  -8   5   69.71    3.71
  -1  -8   6   86.07    4.30
  -1  -8   6   78.06    4.06
  -1  -8   7   91.11    4.48
  -1  -8   8   72.25    3.98
  -1  -8   9   24.45    2.25
  -1  -8  10   27.39    2.22
  -1  -8  11   39.50    2.29
  -1  -8  12    7.92    0.82
  -1  -7  -9    2.47    0.53
  -1  -7  -9    3.10    0.64
  -1  -7  -8   30.80    1.70
  -1  -7  -8   10.60    1.24
  -1  -7  -7   49.59    2.95
  -1  -7  -7   53.00    3.12
  -1  -7  -6    4.94    1.07
  -1  -7  -6    4.43    0.99
  -1  -7  -6    5.05    1.06
  -1  -7  -5   33.88    2.59
  -1  -7  -5   31.44    2.53
  -1  -7  -5   32.68    2.56
  -1  -7  -4   78.40    3.87
  -1  -7  -4   71.82    3.69
  -1  -7  -4   78.14    3.03
  -1  -7  -4   68.29    3.75
  -1  -7  -4   79.30    3.90
  -1  -7  -3  220.84    6.39
  -1  -7  -3  226.75    4.87
  -1  -7  -3  232.47    6.40
  -1  -7  -2  120.02    4.10
  -1  -7  -2  123.08    4.81
  -1  -7  -2  109.04    3.24
  -1  -7  -1    8.18    1.11
  -1  -7   0   36.25    2.24
  -1  -7   1   81.06    3.36
  -1  -7   2   63.24    3.03
  -1  -7   3   15.77    1.57
  -1  -7   4   36.59    2.50
  -1  -7   5   27.28    2.24
  -1  -7   6  197.87    6.32
  -1  -7   7   63.30    3.72
  -1  -7   8    1.09    0.73
  -1  -7   9   88.31    4.35
  -1  -7  10   61.90    3.45
  -1  -7  11   34.62    2.29
  -1  -7  12    7.21    0.86
  -1  -6 -10   23.19    1.20
  -1  -6  -9   27.90    1.63
  -1  -6  -9    6.67    0.95
  -1  -6  -8   63.26    3.22
  -1  -6  -8   73.54    2.84
  -1  -6  -7   76.09    3.83
  -1  -6  -7   74.49    3.81
  -1  -6  -7   76.88    3.07
  -1  -6  -7   73.66    3.83
  -1  -6  -6   88.05    4.17
  -1  -6  -6   79.31    3.93
  -1  -6  -6   85.70    3.28
  -1  -6  -6   90.38    4.26
  -1  -6  -5   84.36    3.99
  -1  -6  -5   82.17    3.98
  -1  -6  -5   79.73    3.11
  -1  -6  -5   86.95    4.09
  -1  -6  -5   79.77    3.99
  -1  -6  -4   28.23    2.24
  -1  -6  -4   30.76    2.30
  -1  -6  -4   31.85    2.38
  -1  -6  -4   33.61    1.97
  -1  -6  -4   32.10    2.40
  -1  -6  -3   32.31    2.26
  -1  -6  -2  135.80    3.94
  -1  -6  -1   70.25    2.81
  -1  -6   0   37.21    2.02
  -1  -6   1  187.42    4.54
  -1  -6   2  102.54    3.48
  -1  -6   6   15.56    1.73
  -1  -6   7  357.58    8.50
  -1  -6   8   72.42    3.96
  -1  -6   9  128.44    5.25
  -1  -6  10   63.35    3.51
  -1  -6  11   19.72    1.77
  -1  -6  12   16.85    1.35
  -1  -5 -11    1.70    0.43
  -1  -5 -10    1.74    0.52
  -1  -5 -10   18.81    1.28
  -1  -5  -9   64.79    3.12
  -1  -5  -9   67.46    3.13
  -1  -5  -9   70.30    2.71
  -1  -5  -8   56.79    3.17
  -1  -5  -8   55.40    3.07
  -1  -5  -8   53.76    2.61
  -1  -5  -7  141.57    5.01
  -1  -5  -7  139.74    5.27
  -1  -5  -7  131.89    4.19
  -1  -5  -7  139.59    5.32
  -1  -5  -7  139.60    5.17
  -1  -5  -6   74.03    3.73
  -1  -5  -6   71.88    3.75
  -1  -5  -6   71.14    3.48
  -1  -5  -6   70.63    3.74
  -1  -5  -6   68.27    3.63
  -1  -5  -5   32.58    2.37
  -1  -5  -5   34.54    2.50
  -1  -5  -5   30.62    1.86
  -1  -5  -5   34.56    2.53
  -1  -5  -5   33.95    2.43
  -1  -5  -4   61.20    3.08
  -1  -5  -3   26.93    1.91
  -1  -5  -3   28.97    1.66
  -1  -5  -2  178.24    4.02
  -1  -5  -1  304.63    5.15
  -1  -5   0  260.03    4.63
  -1  -5   1  270.05    4.89
  -1  -5   7  448.15    9.20
  -1  -5   8   42.50    2.98
  -1  -5   9   80.75    4.09
  -1  -5  10    9.63    1.44
  -1  -5  11    1.87    0.63
  -1  -4 -11   18.79    1.12
  -1  -4 -10   14.09    1.38
  -1  -4 -10   18.14    1.35
  -1  -4  -9    1.00    0.55
  -1  -4  -9    0.95    0.56
  -1  -4  -9   -0.26    0.51
  -1  -4  -8   17.13    1.79
  -1  -4  -8   12.90    1.33
  -1  -4  -8   14.02    1.66
  -1  -4  -7   70.56    3.66
  -1  -4  -7   71.32    3.70
  -1  -4  -7   65.40    3.54
  -1  -4  -7   63.52    3.48
  -1  -4  -7   65.90    3.63
  -1  -4  -7   64.87    3.18
  -1  -4  -6   70.28    3.14
  -1  -4  -6   74.48    3.69
  -1  -4  -6   72.25    3.57
  -1  -4  -6   68.80    3.50
  -1  -4  -6   68.97    3.55
  -1  -4  -6   69.26    3.48
  -1  -4  -5  185.48    4.73
  -1  -4  -5  179.27    5.19
  -1  -4  -4  327.38    5.79
  -1  -4  -4  318.38    6.49
  -1  -4  -3   25.98    1.39
  -1  -4  -3   25.36    1.47
  -1  -4  -3   26.06    1.70
  -1  -4  -2  243.23    4.12
  -1  -4  -1  150.34    3.11
  -1  -4   0   74.00    2.16
  -1  -4   8  232.37    6.58
  -1  -4   9   82.47    4.01
  -1  -4  10   19.98    1.96
  -1  -3 -12   20.83    0.91
  -1  -3 -11   11.05    0.94
  -1  -3 -10   65.31    3.27
  -1  -3 -10   56.83    2.44
  -1  -3  -9   41.60    2.84
  -1  -3  -9   39.82    2.66
  -1  -3  -8  155.45    5.31
  -1  -3  -8  151.89    5.55
  -1  -3  -7  189.89    6.08
  -1  -3  -7  188.09    5.33
  -1  -3  -7  205.35    6.04
  -1  -3  -7  192.29    5.86
  -1  -3  -7  192.41    6.04
  -1  -3  -6    0.88    0.32
  -1  -3  -6    1.85    0.55
  -1  -3  -5   65.02    2.72
  -1  -3  -5   65.52    2.94
  -1  -3  -4   69.15    2.12
  -1  -3  -4   63.31    2.43
  -1  -3  -4   61.06    2.62
  -1  -3  -3  188.70    3.29
  -1  -3  -3  178.42    4.05
  -1  -3  -3  180.21    3.66
  -1  -3  -2  576.68    5.43
  -1  -3  -2  579.24    5.82
  -1  -3  -1  423.01    4.42
  -1  -3   0  108.59    2.23
  -1  -3   9  105.86    4.32
  -1  -2 -12   28.80    1.19
  -1  -2 -11    7.41    0.81
  -1  -2 -10   21.38    2.01
  -1  -2  -9   11.54    1.57
  -1  -2  -9   11.73    1.48
  -1  -2  -8   23.41    2.05
  -1  -2  -8   19.97    1.82
  -1  -2  -8   20.21    2.08
  -1  -2  -7   84.01    4.00
  -1  -2  -7   82.69    3.48
  -1  -2  -7   92.58    3.93
  -1  -2  -7   87.77    3.83
  -1  -2  -7   89.49    3.59
  -1  -2  -7   88.39    3.96
  -1  -2  -6  261.39    5.71
  -1  -2  -6  258.93    5.94
  -1  -2  -5  283.13    5.47
  -1  -2  -5  274.36    5.55
  -1  -2  -4   29.84    1.62
  -1  -2  -4   33.48    1.36
  -1  -2  -4   29.36    1.67
  -1  -2  -4   28.07    1.23
  -1  -2  -3  150.85    2.55
  -1  -2  -3  150.64    3.18
  -1  -2  -3  151.46    3.45
  -1  -2  -3  157.17    2.45
  -1  -2  -2   15.11    0.98
  -1  -2  -2   15.29    0.88
  -1  -2  -1  141.92    2.08
  -1  -1 -12   14.58    0.91
  -1  -1 -11   67.55    3.22
  -1  -1 -11   62.94    2.73
  -1  -1 -10   13.94    1.68
  -1  -1 -10   14.58    1.55
  -1  -1  -9   15.85    1.70
  -1  -1  -9   16.32    1.73
  -1  -1  -9   17.45    1.95
  -1  -1  -8    2.69    0.84
  -1  -1  -8    2.17    0.67
  -1  -1  -8    1.84    0.72
  -1  -1  -8    2.68    0.76
  -1  -1  -8    2.72    0.77
  -1  -1  -7  129.72    4.48
  -1  -1  -7  122.09    4.74
  -1  -1  -7  117.65    4.05
  -1  -1  -6   30.78    1.89
  -1  -1  -6   33.57    1.85
  -1  -1  -5    8.88    0.85
  -1  -1  -5    6.67    0.85
  -1  -1  -4  289.13    4.66
  -1  -1  -4  279.54    4.17
  -1  -1  -4  286.45    4.82
  -1  -1  -3   32.95    1.06
  -1  -1  -3   33.39    1.41
  -1  -1  -3   37.30    1.33
  -1  -1  -3   33.58    1.47
  -1  -1  -2 1209.84    7.24
  -1  -1  -2 1197.06    5.21
  -1  -1  -1  455.55    3.58
  -1  -1  -1  451.15    2.70
  -1   0 -12   12.69    1.10
  -1   0 -12    8.54    0.72
  -1   0 -11    6.36    1.08
  -1   0 -11    5.04    0.91
  -1   0 -10   23.64    2.06
  -1   0 -10   22.56    2.11
  -1   0  -9    3.36    0.89
  -1   0  -9    3.26    0.84
  -1   0  -9    3.48    0.81
  -1   0  -8   84.02    3.73
  -1   0  -8   79.60    3.96
  -1   0  -8   76.48    3.45
  -1   0  -8   74.08    3.61
  -1   0  -8   78.40    3.39
  -1   0  -7   28.16    1.94
  -1   0  -7   31.74    2.07
  -1   0  -6  186.46    4.55
  -1   0  -6  178.08    4.46
  -1   0  -5  215.42    4.49
  -1   0  -5  219.35    4.48
  -1   0  -4  108.61    2.77
  -1   0  -4  103.20    2.76
  -1   0  -3  474.56    5.01
  -1   0  -3  478.68    5.16
  -1   0  -2  379.52    3.92
  -1   0  -2  392.81    3.81
  -1   0  -1 1105.37    4.68
  -1   0  -1 1093.47    5.31
  -1   0   0    5.64    0.27
  -1   1 -12   30.06    1.82
  -1   1 -11    4.37    0.90
  -1   1 -11    5.31    0.95
  -1   1 -10   29.33    2.37
  -1   1 -10   31.70    2.46
  -1   1 -10   33.40    2.19
  -1   1  -9   32.57    2.54
  -1   1  -9   32.25    2.52
  -1   1  -9   33.10    2.26
  -1   1  -8   32.39    2.49
  -1   1  -8   31.64    2.23
  -1   1  -8   31.32    2.39
  -1   1  -8   31.43    2.34
  -1   1  -8   34.26    2.61
  -1   1  -8   33.33    2.19
  -1   1  -7  119.03    4.16
  -1   1  -7  119.12    3.94
  -1   1  -6    9.72    1.13
  -1   1  -6    9.12    1.06
  -1   1  -5  343.40    5.95
  -1   1  -4  249.37    4.53
  -1   1  -3 2969.28   13.87
  -1   1  -2 2410.09   10.73
  -1   1  -1 3339.26   10.38
  -1   1   0 1098.45    4.70
  -1   2 -13    6.03    0.63
  -1   2 -12    0.10    0.34
  -1   2 -11   43.81    2.71
  -1   2 -10    4.06    0.93
  -1   2 -10    3.45    0.89
  -1   2 -10    4.90    0.89
  -1   2  -9   49.68    3.07
  -1   2  -9   48.87    3.14
  -1   2  -9   50.74    3.21
  -1   2  -9   53.37    2.84
  -1   2  -8   15.34    1.70
  -1   2  -8   13.39    1.46
  -1   2  -8   14.79    1.68
  -1   2  -8   15.18    1.73
  -1   2  -8   15.13    1.48
  -1   2  -7  136.80    4.68
  -1   2  -7  126.02    4.01
  -1   2  -6  110.21    3.89
  -1   2  -5  315.60    5.97
  -1   2  -4  352.18    5.76
  -1   2  -3  195.27    3.80
  -1   2  -2 1402.44    8.86
  -1   2  -1  970.50    6.19
  -1   2   0  583.96    3.72
  -1   3 -13   18.89    1.14
  -1   3 -12   37.67    2.17
  -1   3 -11   19.59    1.85
  -1   3 -10    3.69    0.87
  -1   3 -10    2.77    0.78
  -1   3  -9   28.18    2.22
  -1   3  -9   27.62    2.38
  -1   3  -8    8.73    1.25
  -1   3  -8    8.45    1.34
  -1   3  -8    9.12    1.38
  -1   3  -7   20.81    1.95
  -1   3  -6   38.03    2.41
  -1   3  -5  110.14    3.73
  -1   3  -4  248.92    5.04
  -1   3  -3 1080.73    9.47
  -1   3  -2  465.01    5.47
  -1   3  -1  490.84    4.77
  -1   3   0   31.83    0.96
  -1   4 -13    1.97    0.40
  -1   4 -12   16.17    1.43
  -1   4 -11    1.26    0.59
  -1   4 -10   29.10    2.41
  -1   4  -8  117.67    5.04
  -1   4  -8  106.05    4.48
  -1   4  -7   97.39    4.31
  -1   4  -6  156.31    5.11
  -1   4  -5  455.37    7.91
  -1   4  -4   60.27    2.64
  -1   4  -3  422.35    6.24
  -1   4  -2   28.45    1.45
  -1   4  -1  403.56    4.59
  -1   4   0  700.39    4.81
  -1   5 -12   21.93    1.58
  -1   5 -11   16.24    1.64
  -1   5 -10    9.92    1.45
  -1   5  -8   46.06    3.23
  -1   5  -8   38.20    2.68
  -1   5  -7   43.90    3.02
  -1   5  -7   41.96    2.64
  -1   5  -7   39.93    2.59
  -1   5  -6    0.61    0.44
  -1   5  -5   99.41    3.89
  -1   5  -4  485.29    7.82
  -1   5  -3  120.87    3.54
  -1   5  -2    3.93    0.59
  -1   5  -1  430.16    5.02
  -1   5   0   52.03    1.39
  -1   6 -12   19.26    1.38
  -1   6 -11   13.38    1.40
  -1   6 -10   49.54    2.96
  -1   6  -7   37.60    2.91
  -1   6  -7   36.41    2.53
  -1   6  -6  114.95    4.71
  -1   6  -6  110.84    4.10
  -1   6  -5   72.50    3.48
  -1   6  -4  195.56    5.20
  -1   6  -3  308.62    5.89
  -1   6  -2   19.94    1.33
  -1   6  -1  136.35    2.90
  -1   7 -12   21.25    1.28
  -1   7 -11   13.11    1.28
  -1   7 -10   14.74    1.56
  -1   7  -9    7.20    1.23
  -1   7  -7  235.25    7.18
  -1   7  -7  220.97    6.29
  -1   7  -6   21.47    2.14
  -1   7  -6   18.18    1.76
  -1   7  -5   36.69    2.55
  -1   7  -5   34.17    2.23
  -1   7  -4   74.29    3.29
  -1   7  -3  103.58    3.46
  -1   8 -11    4.34    0.66
  -1   8 -10    3.87    0.75
  -1   8  -9    4.39    0.86
  -1   8  -7    1.36    0.63
  -1   8  -6   76.32    3.89
  -1   8  -6   72.37    3.55
  -1   8  -5    6.33    1.12
  -1   8  -5    5.72    1.01
  -1   8  -4  199.88    5.37
  -1   8  -3   98.91    3.65
  -1   9 -10   64.44    2.43
  -1   9  -9   23.14    1.69
  -1   9  -7   74.54    3.67
  -1   9  -6   32.88    2.44
  -1   9  -5   15.99    1.68
  -1   9  -4  190.64    5.53
  -1   9  -3    6.19    1.06
  -1  10  -7   48.82    2.90
  -1  10  -6   74.98    3.61
  -1  10  -5   15.34    1.67
  -1  10  -4   23.34    2.01
  -1  10  -3    0.80    0.50
  -1  11  -7   18.81    1.66
  -1  11  -6   16.61    1.65
  -1  11  -5   29.93    2.24
  -1  11  -4   15.14    1.60
  -1  11  -3   54.93    3.00
  -1  11  -2  119.99    4.37
  -1  12  -6    3.35    0.70
  -1  12  -5    3.00    0.68
  -1  12  -4    0.81    0.47
  -1  12  -3   17.32    1.58
  -1  12  -2   38.34    2.34
  -1  12  -1   27.60    1.96
  -1  12   0   20.04    1.68
  -1  13  -5    2.41    0.53
  -1  13  -4    4.35    0.70
  -1  13  -3    2.86    0.58
  -1  13  -2   18.75    1.43
  -1  13  -1   21.16    1.50
  -1  13   0    0.37    0.25
  -1  13   1    1.04    0.34
  -1  13   2    5.66    0.64
   0 -13  -2    4.14    0.55
   0 -13  -1    2.03    0.46
   0 -13   0    8.03    0.97
   0 -13   0    9.12    0.99
   0 -13   1   49.92    2.57
   0 -13   2   66.81    3.07
   0 -13   3   32.60    2.15
   0 -13   4   25.24    1.85
   0 -13   5   28.59    1.81
   0 -13   6    3.48    0.56
   0 -12  -4    8.64    0.85
   0 -12  -3   15.53    1.31
   0 -12  -2   15.94    1.47
   0 -12  -1    1.30    0.54
   0 -12   0    2.71    0.73
   0 -12   1   10.77    1.50
   0 -12   2   13.84    1.69
   0 -12   3   23.73    2.18
   0 -12   4    6.19    1.10
   0 -12   5   10.76    1.31
   0 -12   6    5.74    0.90
   0 -12   6    6.01    0.87
   0 -12   7   35.20    1.85
   0 -12   7   27.87    1.63
   0 -12   8    0.19    0.23
   0 -11  -6    6.13    0.66
   0 -11  -5    3.48    0.64
   0 -11  -5    4.00    0.68
   0 -11  -4    9.54    1.16
   0 -11  -4   10.73    1.19
   0 -11  -3   14.72    1.55
   0 -11  -3   15.32    1.49
   0 -11  -2    9.60    1.27
   0 -11  -2    9.63    1.21
   0 -11  -1   19.34    2.05
   0 -11   0    5.78    1.18
   0 -11   1   29.63    2.63
   0 -11   2   46.18    3.29
   0 -11   3    4.20    1.06
   0 -11   4    2.41    0.76
   0 -11   5    6.63    1.09
   0 -11   5    4.69    0.99
   0 -11   6   63.12    3.19
   0 -11   6   58.06    3.07
   0 -11   7   80.05    3.49
   0 -11   8    3.52    0.72
   0 -11   9   18.99    1.43
   0 -10  -7   25.78    1.45
   0 -10  -6   19.26    1.60
   0 -10  -6   18.38    1.51
   0 -10  -5   14.32    1.49
   0 -10  -5   12.79    1.44
   0 -10  -4    8.71    1.27
   0 -10  -4    8.75    1.24
   0 -10  -3   16.56    1.75
   0 -10  -3   18.68    1.86
   0 -10  -2  169.94    6.09
   0 -10  -2  172.07    5.52
   0 -10  -1   63.78    3.81
   0 -10   0  280.48    8.12
   0 -10   1   17.58    2.07
   0 -10   2   57.85    3.71
   0 -10   3   30.95    2.70
   0 -10   4   11.59    1.66
   0 -10   4   12.87    1.54
   0 -10   5   61.58    3.46
   0 -10   5   58.62    3.55
   0 -10   6    8.45    1.33
   0 -10   6    6.34    1.11
   0 -10   7   79.22    3.93
   0 -10   8    1.38    0.64
   0 -10   9   35.20    2.30
   0 -10  10   16.20    1.36
   0  -9  -8   11.08    0.99
   0  -9  -7   37.51    2.33
   0  -9  -7   36.15    2.15
   0  -9  -6    3.25    0.76
   0  -9  -6    3.28    0.78
   0  -9  -5    0.44    0.51
   0  -9  -5    0.19    0.38
   0  -9  -4   75.31    3.75
   0  -9  -4   67.91    3.67
   0  -9  -3  220.77    6.76
   0  -9  -3  213.99    6.45
   0  -9  -2   59.39    3.39
   0  -9  -2   62.56    3.66
   0  -9  -2   65.45    3.51
   0  -9  -1  169.01    5.79
   0  -9  -1  171.97    5.51
   0  -9  -1  172.09    6.15
   0  -9   0  236.03    6.92
   0  -9   0  231.59    7.11
   0  -9   1  104.72    4.58
   0  -9   1  104.01    4.77
   0  -9   2   15.60    1.78
   0  -9   2   18.11    2.03
   0  -9   3   61.45    3.56
   0  -9   3   59.78    3.64
   0  -9   4   59.35    3.52
   0  -9   4   62.03    3.42
   0  -9   4   58.85    3.61
   0  -9   5   47.43    3.11
   0  -9   5   44.92    3.10
   0  -9   6   15.75    1.78
   0  -9   6   13.04    1.71
   0  -9   7  158.45    5.85
   0  -9   8    5.33    1.13
   0  -9   9    2.76    0.72
   0  -9  10   15.70    1.53
   0  -9  11    5.03    0.73
   0  -8  -9    5.57    0.71
   0  -8  -8   38.29    2.17
   0  -8  -8   39.31    1.81
   0  -8  -7    5.52    0.97
   0  -8  -7    6.08    1.09
   0  -8  -6   52.40    3.08
   0  -8  -6   51.51    3.19
   0  -8  -5   12.63    1.62
   0  -8  -5    8.90    1.32
   0  -8  -5   11.55    1.46
   0  -8  -4   15.23    1.76
   0  -8  -4   15.65    1.73
   0  -8  -3   75.70    3.87
   0  -8  -3   71.67    3.71
   0  -8  -3   72.32    3.56
   0  -8  -3   70.60    2.74
   0  -8  -2  129.82    4.72
   0  -8  -2  128.80    5.02
   0  -8  -2  118.80    4.64
   0  -8  -1  141.83    5.23
   0  -8  -1  133.16    4.73
   0  -8  -1  136.46    4.82
   0  -8   0   13.53    1.55
   0  -8   0   14.84    1.71
   0  -8   1   25.96    2.09
   0  -8   1   25.27    2.20
   0  -8   2  148.69    5.00
   0  -8   2  153.48    5.43
   0  -8   3  420.89    8.56
   0  -8   3  435.48    9.17
   0  -8   4  188.81    5.85
   0  -8   4  190.10    5.90
   0  -8   4  188.75    6.10
   0  -8   5   16.78    1.86
   0  -8   5   17.21    1.89
   0  -8   5   18.10    1.91
   0  -8   6  150.80    5.72
   0  -8   6  160.22    5.77
   0  -8   7  104.48    4.83
   0  -8   8    4.02    1.02
   0  -8   9   13.48    1.68
   0  -8  10   43.11    2.70
   0  -8  11   50.74    2.47
   0  -7 -10    1.15    0.49
   0  -7  -9   13.57    1.27
   0  -7  -9   32.31    1.69
   0  -7  -8   14.89    1.53
   0  -7  -8   15.83    1.70
   0  -7  -7   15.99    1.72
   0  -7  -7   15.47    1.77
   0  -7  -6   29.51    2.36
   0  -7  -6   27.61    2.39
   0  -7  -6   33.95    2.12
   0  -7  -6   29.86    2.40
   0  -7  -5  129.42    4.90
   0  -7  -5  130.25    5.10
   0  -7  -5  136.79    5.32
   0  -7  -5  129.67    3.92
   0  -7  -5  138.32    5.05
   0  -7  -4  205.20    6.22
   0  -7  -4  211.82    6.07
   0  -7  -4  209.68    6.29
   0  -7  -4  195.25    4.56
   0  -7  -4  217.65    6.09
   0  -7  -3   11.55    1.45
   0  -7  -3   11.77    1.34
   0  -7  -3   14.91    1.33
   0  -7  -2    9.23    1.17
   0  -7  -1    8.13    1.10
   0  -7   0    8.41    1.11
   0  -7   1   72.80    3.15
   0  -7   2   87.86    3.49
   0  -7   3  177.16    5.10
   0  -7   4   83.12    3.62
   0  -7   5  309.16    7.30
   0  -7   5  310.72    7.62
   0  -7   6    2.96    0.92
   0  -7   6    2.77    0.88
   0  -7   7   95.73    4.38
   0  -7   7   91.70    4.48
   0  -7   8   90.45    4.45
   0  -7   9   88.08    4.29
   0  -7  10   24.24    2.10
   0  -7  11    5.71    0.90
   0  -7  12   28.51    1.48
   0  -6 -11   13.74    0.87
   0  -6 -10   12.17    1.13
   0  -6 -10   27.67    1.49
   0  -6  -9    7.45    1.05
   0  -6  -9   15.17    1.40
   0  -6  -8   32.90    2.54
   0  -6  -8   32.88    2.38
   0  -6  -8   29.00    1.91
   0  -6  -7   71.99    3.79
   0  -6  -7   59.46    2.79
   0  -6  -7   69.54    3.60
   0  -6  -6   39.27    2.72
   0  -6  -6   34.70    2.12
   0  -6  -6   44.83    2.91
   0  -6  -6   42.72    2.93
   0  -6  -6   42.33    2.90
   0  -6  -5   11.13    1.46
   0  -6  -5    8.95    1.26
   0  -6  -5    9.80    1.37
   0  -6  -5    6.06    0.80
   0  -6  -5   10.36    1.36
   0  -6  -4  341.01    6.57
   0  -6  -4  329.01    7.24
   0  -6  -3  155.59    4.35
   0  -6  -2   34.40    2.01
   0  -6  -1  108.70    3.49
   0  -6   0   70.33    2.75
   0  -6   1  188.54    4.49
   0  -6   2  215.62    4.96
   0  -6   3  180.91    4.68
   0  -6   6    0.93    0.56
   0  -6   7   70.05    3.80
   0  -6   8   96.74    4.53
   0  -6   9   41.73    2.97
   0  -6  10    0.64    0.39
   0  -6  11    2.38    0.64
   0  -5 -11   26.71    1.35
   0  -5 -10    9.79    1.15
   0  -5 -10   12.54    1.18
   0  -5  -9   55.59    2.97
   0  -5  -9   48.47    2.47
   0  -5  -8  136.91    5.16
   0  -5  -8  118.88    4.03
   0  -5  -8  132.80    4.87
   0  -5  -8  134.10    4.85
   0  -5  -7   19.82    1.80
   0  -5  -7   23.87    2.08
   0  -5  -7   21.64    2.08
   0  -5  -7   21.62    2.11
   0  -5  -7   21.41    2.02
   0  -5  -7   22.27    2.05
   0  -5  -6   30.81    2.11
   0  -5  -6   29.31    2.24
   0  -5  -6   35.15    2.38
   0  -5  -6   33.39    2.50
   0  -5  -6   35.35    2.56
   0  -5  -6   30.31    2.32
   0  -5  -5    8.21    1.01
   0  -5  -5    9.69    1.11
   0  -5  -5    8.15    1.15
   0  -5  -4  346.09    6.85
   0  -5  -4  354.22    6.13
   0  -5  -4  343.51    5.98
   0  -5  -3   46.87    2.16
   0  -5  -3   47.76    2.02
   0  -5  -2  203.69    4.31
   0  -5  -1   33.93    1.72
   0  -5   0  333.51    5.19
   0  -5   1  801.82    8.22
   0  -5   7   50.61    3.10
   0  -5   8   31.76    2.57
   0  -5   9  134.20    5.16
   0  -5  10   22.42    2.02
   0  -5  11    6.72    1.00
   0  -4 -12   27.75    1.17
   0  -4 -11   20.62    1.34
   0  -4 -10    3.48    0.76
   0  -4 -10    1.72    0.47
   0  -4  -9   88.08    3.86
   0  -4  -9   89.34    4.05
   0  -4  -8   57.86    3.21
   0  -4  -8   54.17    3.22
   0  -4  -8   57.93    3.29
   0  -4  -7   82.68    3.81
   0  -4  -7   83.16    3.87
   0  -4  -7   80.98    3.57
   0  -4  -7   87.18    4.00
   0  -4  -7   88.48    4.10
   0  -4  -7   76.18    3.63
   0  -4  -6  114.41    3.97
   0  -4  -6  115.61    4.22
   0  -4  -5  158.98    3.98
   0  -4  -5  146.73    4.12
   0  -4  -5  147.55    4.45
   0  -4  -4  239.95    5.23
   0  -4  -4  236.72    4.73
   0  -4  -4  243.16    4.63
   0  -4  -3  128.79    3.20
   0  -4  -3  124.95    3.10
   0  -4  -2   97.31    2.63
   0  -4  -2   93.59    2.35
   0  -4  -1  143.38    3.06
   0  -4   0  430.23    5.18
   0  -4   1 1240.47    9.07
   0  -4   8  166.16    5.55
   0  -4   9   78.41    3.84
   0  -4  10   23.87    2.05
   0  -3 -12    8.67    0.77
   0  -3 -11    3.00    0.56
   0  -3 -10   28.11    2.29
   0  -3 -10   26.39    2.06
   0  -3  -9   56.34    3.35
   0  -3  -9   55.84    3.11
   0  -3  -8    0.51    0.48
   0  -3  -8    0.86    0.53
   0  -3  -8    0.99    0.61
   0  -3  -8    0.61    0.47
   0  -3  -7    4.05    1.02
   0  -3  -7    3.93    0.83
   0  -3  -7    3.29    0.80
   0  -3  -7    4.76    0.97
   0  -3  -7    3.21    0.79
   0  -3  -7    3.51    0.88
   0  -3  -7    3.52    0.87
   0  -3  -6  477.56    8.00
   0  -3  -6  461.87    7.89
   0  -3  -5  547.77    7.74
   0  -3  -5  544.07    6.86
   0  -3  -5  533.72    7.79
   0  -3  -4  170.81    4.03
   0  -3  -4  171.63    3.55
   0  -3  -4  178.38    3.98
   0  -3  -3   22.03    1.24
   0  -3  -3   21.07    1.15
   0  -3  -2   36.20    1.41
   0  -3  -2   37.86    1.40
   0  -3  -1  198.16    3.07
   0  -3  -1  202.14    2.75
   0  -3   0 1414.32    7.97
   0  -3   1 1137.18    6.57
   0  -3   2  551.77    3.91
   0  -2 -12    1.28    0.38
   0  -2 -11   37.43    2.17
   0  -2 -10  122.55    4.82
   0  -2 -10  114.88    4.27
   0  -2  -9   17.63    1.92
   0  -2  -9   16.57    1.71
   0  -2  -9   16.56    1.69
   0  -2  -9   16.94    1.73
   0  -2  -8  122.84    4.54
   0  -2  -8  118.56    4.48
   0  -2  -8  132.31    4.68
   0  -2  -8  119.28    4.38
   0  -2  -8  121.01    4.85
   0  -2  -8  121.97    4.40
   0  -2  -7  114.90    4.14
   0  -2  -6   11.12    1.20
   0  -2  -6   12.36    1.23
   0  -2  -5  403.21    5.55
   0  -2  -5  394.47    4.97
   0  -2  -5  378.59    6.15
   0  -2  -5  373.04    6.01
   0  -2  -4  457.66    4.58
   0  -2  -4  458.19    6.01
   0  -2  -4  456.24    5.31
   0  -2  -4  462.28    6.08
   0  -2  -3  459.65    4.80
   0  -2  -3  468.76    5.42
   0  -2  -3  468.15    3.71
   0  -2  -3  473.37    5.34
   0  -2  -2 1064.00    6.47
   0  -2  -2 1010.06    3.55
   0  -2  -1    5.30    0.43
   0  -2  -1    5.40    0.41
   0  -2   0  719.51    4.72
   0  -2   0  691.14    4.48
   0  -2   1  309.41    2.55
   0  -2   2  406.85    2.29
   0  -1 -13    9.60    0.65
   0  -1 -12    4.36    0.71
   0  -1 -11    2.44    0.70
   0  -1 -10   31.85    2.53
   0  -1 -10   25.56    2.15
   0  -1 -10   28.35    2.20
   0  -1  -9  161.56    5.67
   0  -1  -9  151.47    5.25
   0  -1  -9  173.51    5.45
   0  -1  -9  156.10    5.35
   0  -1  -9  162.03    5.21
   0  -1  -8   49.77    2.83
   0  -1  -8   46.68    2.99
   0  -1  -8   48.76    2.83
   0  -1  -8   45.66    2.77
   0  -1  -8   46.56    2.73
   0  -1  -7  237.52    5.77
   0  -1  -6  267.96    5.61
   0  -1  -6  276.25    5.14
   0  -1  -5 1878.18   13.30
   0  -1  -5 1889.82   12.00
   0  -1  -4  514.97    5.46
   0  -1  -4  519.66    5.88
   0  -1  -3   88.55    2.15
   0  -1  -3   93.72    2.26
   0  -1  -3   90.15    1.94
   0  -1  -3   90.98    1.92
   0  -1  -2  204.01    2.76
   0  -1  -2  206.64    2.44
   0  -1  -2  212.90    2.29
   0  -1  -1  529.12    3.23
   0  -1  -1  530.01    2.09
   0  -1   0  177.55    1.60
   0  -1   0  183.94    1.67
   0   0 -13   39.44    1.63
   0   0 -13   30.68    1.21
   0   0 -12   24.57    1.76
   0   0 -11   -0.45    0.51
   0   0 -10   55.20    3.27
   0   0 -10   53.64    3.20
   0   0 -10   53.62    3.00
   0   0  -9   19.02    1.97
   0   0  -9   16.36    1.74
   0   0  -9   18.73    1.90
   0   0  -9   16.26    1.70
   0   0  -8   48.88    2.74
   0   0  -8   39.68    2.70
   0   0  -8   42.45    2.55
   0   0  -8   38.40    2.49
   0   0  -8   42.57    2.73
   0   0  -8   41.12    2.49
   0   0  -7    6.37    0.98
   0   0  -7    7.12    1.02
   0   0  -6  236.15    5.08
   0   0  -5  211.94    4.31
   0   0  -4  400.69    5.21
   0   0  -3  936.54    6.79
   0   0  -3  948.24    6.32
   0   0  -2  706.03    4.78
   0   0  -2  701.51    4.46
   0   0  -1 1584.74    5.06
   0   0  -1 1580.44    4.67
   0   1 -13    8.11    0.83
   0   1 -13    3.45    0.41
   0   1 -12    2.55    0.64
   0   1 -11    9.26    1.34
   0   1 -11    8.68    1.20
   0   1 -10    8.49    1.34
   0   1 -10    8.12    1.30
   0   1 -10    7.33    1.14
   0   1  -9   10.90    1.47
   0   1  -9    8.85    1.23
   0   1  -9   10.23    1.41
   0   1  -9   10.28    1.46
   0   1  -9    7.64    1.25
   0   1  -8  130.59    4.73
   0   1  -8  120.46    4.39
   0   1  -8  129.15    4.74
   0   1  -8  128.70    4.66
   0   1  -8  122.23    4.28
   0   1  -7   65.65    3.10
   0   1  -6  339.53    6.35
   0   1  -5  255.62    5.01
   0   1  -4  745.96    7.58
   0   1  -3  764.54    6.67
   0   1  -2   77.56    1.80
   0   1  -1  222.97    2.32
   0   1   0  176.81    1.16
   0   2 -13    1.22    0.37
   0   2 -12   24.15    1.89
   0   2 -11   92.58    4.13
   0   2 -11   86.70    3.50
   0   2 -10   31.28    2.40
   0   2 -10   29.24    2.46
   0   2 -10   29.36    2.19
   0   2  -9  188.53    6.21
   0   2  -9  189.53    5.78
   0   2  -9  167.31    5.48
   0   2  -9  179.72    5.94
   0   2  -9  185.14    5.45
   0   2  -8  124.60    4.77
   0   2  -8  125.27    4.52
   0   2  -8  118.43    4.58
   0   2  -7  236.16    6.16
   0   2  -6  440.04    7.66
   0   2  -5  292.01    5.66
   0   2  -4   52.45    2.17
   0   2  -3  159.77    3.31
   0   2  -2  415.45    4.53
   0   2  -1  311.31    3.16
   0   2   0  707.21    3.22
   0   2   1    5.01    0.20
   0   2   2  976.62    3.30
   0   3 -13   13.35    1.14
   0   3 -12   35.18    2.27
   0   3 -11  147.60    5.19
   0   3 -11  151.88    4.49
   0   3 -10   18.35    1.96
   0   3 -10   19.91    1.79
   0   3  -9   38.56    2.53
   0   3  -9   35.66    2.85
   0   3  -9   30.40    2.39
   0   3  -9   31.78    2.53
   0   3  -8  305.92    7.80
   0   3  -8  302.46    7.29
   0   3  -7  332.95    7.59
   0   3  -6  340.89    7.12
   0   3  -5  129.35    4.00
   0   3  -4  694.71    8.33
   0   3  -3 1340.46   10.24
   0   3  -2  546.88    5.69
   0   3  -1 1130.54    6.78
   0   3   0 1404.17    5.38
   0   4 -13   33.16    1.72
   0   4 -12   12.88    1.36
   0   4 -11   19.30    1.89
   0   4 -10   23.01    2.19
   0   4 -10   26.62    2.00
   0   4  -9   87.94    4.57
   0   4  -9   76.55    3.92
   0   4  -8  185.42    6.31
   0   4  -8  177.73    5.59
   0   4  -7   45.60    2.94
   0   4  -6  148.42    4.90
   0   4  -5  284.02    6.19
   0   4  -4  183.97    4.53
   0   4  -3  105.84    3.11
   0   4  -2 2373.11   12.73
   0   4  -1 1177.51    7.55
   0   4   0  431.56    3.18
   0   5 -13    9.58    0.88
   0   5 -12    6.87    0.98
   0   5 -11    6.98    1.12
   0   5 -10   22.21    2.11
   0   5  -9  137.97    5.23
   0   5  -8   37.06    2.93
   0   5  -7   50.55    2.84
   0   5  -7   54.78    3.37
   0   5  -6  268.86    6.88
   0   5  -5   29.15    2.13
   0   5  -4  330.49    6.38
   0   5  -3 1359.81   11.64
   0   5  -2  277.49    4.58
   0   5  -1  799.57    6.45
   0   6 -12    1.13    0.41
   0   6 -11    2.80    0.72
   0   6 -10    0.67    0.59
   0   6  -9   42.87    2.89
   0   6  -8  101.69    4.91
   0   6  -7   76.95    4.10
   0   6  -7   65.32    3.34
   0   6  -6    1.13    0.56
   0   6  -6    1.49    0.67
   0   6  -5   93.69    3.89
   0   6  -4   54.00    2.70
   0   6  -3  177.36    4.35
   0   6  -2  220.09    4.24
   0   7 -12   31.23    1.61
   0   7 -11    6.35    0.93
   0   7 -10   28.65    2.15
   0   7  -9   85.88    3.90
   0   7  -8   92.24    4.16
   0   7  -7   93.14    4.57
   0   7  -7   88.63    4.00
   0   7  -6    1.99    0.67
   0   7  -6    1.40    0.57
   0   7  -5  304.09    7.16
   0   7  -5  289.16    6.40
   0   7  -4   86.97    3.49
   0   8 -11   62.64    2.38
   0   8 -10   48.79    2.49
   0   8  -9   13.65    1.45
   0   8  -8    4.65    1.02
   0   8  -7   99.98    4.27
   0   8  -6  156.39    5.55
   0   8  -6  147.25    5.06
   0   8  -5   15.49    1.60
   0   8  -4  189.63    5.20
   0   8  -3  430.47    7.53
   0   9  -8    5.82    1.06
   0   9  -7  145.49    5.14
   0   9  -6   12.92    1.57
   0   9  -5   41.82    2.69
   0   9  -4   59.64    3.07
   0   9  -3   57.99    2.96
   0  10  -7   71.45    3.51
   0  10  -6    6.09    1.10
   0  10  -5   55.74    3.10
   0  10  -4   12.61    1.47
   0  10  -3   32.09    2.27
   0  10  -2   57.86    3.03
   0  11  -7   73.57    3.22
   0  11  -6   57.14    2.95
   0  11  -5    4.96    0.94
   0  11  -4    2.99    0.77
   0  11  -3    2.77    0.69
   0  11  -2   46.87    2.66
   0  11  -1   29.40    2.11
   0  12  -6    6.90    0.92
   0  12  -5   11.30    1.25
   0  12  -4    5.23    0.87
   0  12  -3   25.21    1.84
   0  12  -2   11.39    1.24
   0  12  -1   11.70    1.20
   0  12   0    2.81    0.67
   0  12   1    1.59    0.48
   0  13  -5   31.17    1.63
   0  13  -4   26.11    1.56
   0  13  -3   30.45    1.70
   0  13  -2   63.06    2.38
   0  13  -1   51.35    2.04
   1 -14   1   14.40    1.10
   1 -14   2   10.08    0.97
   1 -14   3    7.90    0.85
   1 -13  -1    1.18    0.42
   1 -13  -1    0.93    0.42
   1 -13   0    0.17    0.34
   1 -13   1   19.13    1.77
   1 -13   2   18.07    1.72
   1 -13   3    4.21    0.84
   1 -13   4    4.30    0.79
   1 -13   5    1.85    0.50
   1 -13   6   22.20    1.36
   1 -12  -5   22.93    1.37
   1 -12  -4    9.16    0.92
   1 -12  -4    8.35    0.94
   1 -12  -3   22.70    1.60
   1 -12  -3   21.81    1.59
   1 -12  -2    2.04    0.53
   1 -12  -2    2.35    0.56
   1 -12  -1   10.27    1.41
   1 -12   0   17.55    1.92
   1 -12   1   26.74    2.40
   1 -12   2   37.62    2.84
   1 -12   3   16.85    1.89
   1 -12   4    0.62    0.52
   1 -12   5    1.63    0.57
   1 -12   6    3.36    0.67
   1 -12   6    2.77    0.67
   1 -12   7   30.07    1.79
   1 -12   8    8.49    0.87
   1 -11  -6    5.10    0.78
   1 -11  -5    8.47    1.00
   1 -11  -5    8.35    1.09
   1 -11  -4   41.80    2.40
   1 -11  -4   38.69    2.49
   1 -11  -3   37.49    2.42
   1 -11  -3   39.40    2.58
   1 -11  -2    8.87    1.25
   1 -11  -2    9.55    1.41
   1 -11  -1   10.45    1.38
   1 -11  -1    7.79    1.33
   1 -11   0   42.28    3.14
   1 -11   1    2.74    0.91
   1 -11   2  113.57    5.18
   1 -11   3   53.62    3.53
   1 -11   4   13.43    1.75
   1 -11   5   27.95    2.37
   1 -11   5   28.39    2.22
   1 -11   6   19.39    1.84
   1 -11   6   18.13    1.74
   1 -11   7   18.77    1.74
   1 -11   8   50.35    2.60
   1 -11   9    4.82    0.72
   1 -10  -7   12.16    1.27
   1 -10  -7   13.36    1.11
   1 -10  -6   22.95    1.92
   1 -10  -6   25.01    1.79
   1 -10  -5   23.14    1.88
   1 -10  -5   22.55    2.04
   1 -10  -4   31.90    2.52
   1 -10  -4   30.12    2.27
   1 -10  -3    8.75    1.36
   1 -10  -3    6.30    1.17
   1 -10  -2  219.22    6.91
   1 -10  -2  206.81    6.38
   1 -10  -1  131.53    5.48
   1 -10  -1  133.81    5.05
   1 -10   0    0.45    0.45
   1 -10   1  424.24   10.02
   1 -10   2   20.99    2.27
   1 -10   3    0.49    0.54
   1 -10   4   23.67    2.16
   1 -10   4   20.73    2.25
   1 -10   5   15.64    1.82
   1 -10   5   13.64    1.73
   1 -10   6   76.23    3.81
   1 -10   6   76.79    3.99
   1 -10   7   52.91    3.24
   1 -10   8   87.04    3.92
   1 -10   9    2.02    0.67
   1 -10  10    1.58    0.48
   1  -9  -8   19.41    1.35
   1  -9  -8   23.02    1.76
   1  -9  -7   87.10    3.80
   1  -9  -7   88.79    3.41
   1  -9  -7   83.18    2.63
   1  -9  -6   40.38    2.54
   1  -9  -6   41.64    2.85
   1  -9  -6   41.41    2.01
   1  -9  -5   94.09    4.03
   1  -9  -5   91.31    4.33
   1  -9  -5   90.37    3.02
   1  -9  -4  109.72    4.43
   1  -9  -4  104.29    4.70
   1  -9  -3  251.30    7.13
   1  -9  -3  241.09    7.07
   1  -9  -2   29.96    2.53
   1  -9  -2   31.71    2.56
   1  -9  -2   33.30    2.58
   1  -9  -1  310.33    7.91
   1  -9  -1  304.42    8.06
   1  -9  -1  300.07    7.53
   1  -9   0   62.54    3.57
   1  -9   0   63.06    3.71
   1  -9   0   62.09    3.33
   1  -9   1   46.85    3.11
   1  -9   1   46.80    3.20
   1  -9   2   34.78    2.67
   1  -9   2   38.28    2.91
   1  -9   3    4.24    0.92
   1  -9   3    3.45    0.91
   1  -9   3    3.79    0.99
   1  -9   4  192.89    6.21
   1  -9   4  191.82    6.50
   1  -9   4  189.98    6.23
   1  -9   5   20.22    2.12
   1  -9   5   18.05    2.01
   1  -9   6   30.92    2.64
   1  -9   6   31.99    2.52
   1  -9   7   78.15    4.15
   1  -9   8   15.79    1.83
   1  -9   9   20.04    1.91
   1  -9  10   62.30    2.85
   1  -9  11   13.32    1.05
   1  -8  -9   11.83    1.05
   1  -8  -9   21.19    1.28
   1  -8  -8   71.03    3.03
   1  -8  -8   69.07    3.39
   1  -8  -8   78.64    2.70
   1  -8  -7   25.55    2.06
   1  -8  -7   23.88    2.17
   1  -8  -6   59.30    3.23
   1  -8  -6   57.73    3.49
   1  -8  -6   64.67    2.67
   1  -8  -5   25.92    2.15
   1  -8  -5   26.37    2.39
   1  -8  -5   31.77    2.01
   1  -8  -4  266.11    7.32
   1  -8  -4  270.72    6.95
   1  -8  -4  266.22    6.81
   1  -8  -4  269.29    7.51
   1  -8  -4  259.94    5.08
   1  -8  -3   29.38    2.30
   1  -8  -3   28.25    2.31
   1  -8  -3   28.50    2.39
   1  -8  -3   27.12    1.62
   1  -8  -2  311.64    7.34
   1  -8  -2  326.96    7.80
   1  -8  -2  307.47    7.52
   1  -8  -1  363.76    7.87
   1  -8  -1  384.14    8.47
   1  -8   0  151.07    5.05
   1  -8   1   13.00    1.52
   1  -8   2   26.07    2.11
   1  -8   3   94.48    4.00
   1  -8   3  103.56    4.49
   1  -8   4  198.67    5.97
   1  -8   4  202.63    6.35
   1  -8   5    5.82    1.15
   1  -8   5    8.70    1.40
   1  -8   6   74.28    3.83
   1  -8   6   73.53    4.05
   1  -8   7    0.69    0.50
   1  -8   8    5.63    1.17
   1  -8   9    3.54    0.88
   1  -8  10    5.23    0.97
   1  -8  11    4.16    0.67
   1  -7 -11    5.42    0.55
   1  -7 -10   21.96    1.28
   1  -7  -9   17.34    1.46
   1  -7  -9   19.86    1.77
   1  -7  -8    5.17    0.95
   1  -7  -8    5.48    1.12
   1  -7  -7   34.89    2.47
   1  -7  -7   33.95    2.65
   1  -7  -7   30.19    1.92
   1  -7  -6   77.54    3.71
   1  -7  -6   83.57    4.18
   1  -7  -6   76.30    3.02
   1  -7  -5   99.40    4.03
   1  -7  -5   96.06    4.02
   1  -7  -5   98.37    4.38
   1  -7  -5   99.80    4.48
   1  -7  -5   93.60    3.27
   1  -7  -4    6.76    1.05
   1  -7  -4    7.35    1.23
   1  -7  -4    4.88    0.77
   1  -7  -3   67.88    3.19
   1  -7  -2   47.68    2.63
   1  -7  -1  129.98    4.29
   1  -7   0   87.76    3.46
   1  -7   1  182.95    4.95
   1  -7   2   34.07    2.16
   1  -7   3   98.41    3.76
   1  -7   4   72.17    3.37
   1  -7   5   36.48    2.49
   1  -7   6   20.31    1.94
   1  -7   7  230.68    6.58
   1  -7   7  218.67    6.94
   1  -7   8   43.71    3.10
   1  -7   9    9.40    1.41
   1  -7  10   14.48    1.59
   1  -7  11   12.08    1.19
   1  -6 -11   13.01    0.99
   1  -6 -10    3.01    0.60
   1  -6 -10    7.68    0.95
   1  -6  -9    7.37    1.18
   1  -6  -9    6.54    1.01
   1  -6  -9    6.44    0.90
   1  -6  -8    1.75    0.60
   1  -6  -8    0.23    0.67
   1  -6  -7   10.59    1.39
   1  -6  -7   10.91    1.52
   1  -6  -7    9.01    1.03
   1  -6  -6   57.64    2.98
   1  -6  -6   57.89    3.13
   1  -6  -6   54.23    3.17
   1  -6  -6   59.38    3.44
   1  -6  -6   64.33    3.40
   1  -6  -6   56.38    2.86
   1  -6  -5   66.76    2.86
   1  -6  -5   76.04    3.42
   1  -6  -5   73.61    3.24
   1  -6  -5   67.97    3.34
   1  -6  -5   69.79    3.59
   1  -6  -5   66.10    2.67
   1  -6  -4   24.77    1.84
   1  -6  -4   26.19    1.65
   1  -6  -3  113.97    3.76
   1  -6  -2   57.20    2.59
   1  -6  -1  348.43    6.25
   1  -6   0  263.12    5.29
   1  -6   1  130.72    3.69
   1  -6   1  124.34    3.48
   1  -6   2   19.28    1.48
   1  -6   2   20.09    1.32
   1  -6   3  317.93    6.17
   1  -6   4  202.31    5.15
   1  -6   8  182.72    6.22
   1  -6   9    0.65    0.44
   1  -6  10   43.30    2.73
   1  -6  11   12.88    1.25
   1  -5 -12    8.41    0.76
   1  -5 -11    3.71    0.66
   1  -5 -10   11.28    1.26
   1  -5 -10    8.69    1.04
   1  -5  -9   71.37    3.60
   1  -5  -9   67.02    3.26
   1  -5  -8  210.18    5.96
   1  -5  -8  211.50    6.37
   1  -5  -7  137.33    4.82
   1  -5  -7  144.70    4.87
   1  -5  -7  127.30    4.48
   1  -5  -7  140.28    5.20
   1  -5  -7  122.85    4.62
   1  -5  -6   24.97    1.87
   1  -5  -6   25.23    1.99
   1  -5  -6   25.32    1.89
   1  -5  -6   24.53    2.11
   1  -5  -6   25.43    2.03
   1  -5  -6   26.24    2.12
   1  -5  -5   15.82    1.42
   1  -5  -5   16.88    1.55
   1  -5  -5   15.81    1.37
   1  -5  -4   21.56    1.56
   1  -5  -4   23.70    1.52
   1  -5  -3  315.01    5.63
   1  -5  -3  305.29    4.81
   1  -5  -2  184.81    4.14
   1  -5  -1    3.92    0.64
   1  -5  -1    4.28    0.67
   1  -5   0   57.31    2.19
   1  -5   0   56.49    2.18
   1  -5   1  455.53    6.14
   1  -5   1  431.65    5.68
   1  -5   2    3.58    0.62
   1  -5   2    3.62    0.50
   1  -5   3  124.17    2.64
   1  -5   8   36.20    2.69
   1  -5   9  284.64    7.39
   1  -5  10    8.94    1.27
   1  -4 -12   35.31    1.57
   1  -4 -11   13.16    1.16
   1  -4 -10   38.04    2.37
   1  -4  -9  199.06    6.12
   1  -4  -9  181.50    5.45
   1  -4  -9  188.12    5.76
   1  -4  -8  123.84    4.77
   1  -4  -8  109.94    4.38
   1  -4  -8  117.52    4.64
   1  -4  -8  101.41    4.17
   1  -4  -8  111.65    4.32
   1  -4  -7  118.88    4.44
   1  -4  -7  112.61    4.18
   1  -4  -7  116.77    4.50
   1  -4  -7  111.81    4.23
   1  -4  -7  118.94    4.28
   1  -4  -7  111.71    4.14
   1  -4  -6  330.52    6.36
   1  -4  -6  325.16    6.61
   1  -4  -6  319.79    6.61
   1  -4  -5    9.51    1.08
   1  -4  -5    7.93    0.94
   1  -4  -5    8.09    0.99
   1  -4  -4   16.97    1.25
   1  -4  -4   16.95    1.25
   1  -4  -3  613.25    7.09
   1  -4  -3  618.95    6.49
   1  -4  -2   36.35    1.65
   1  -4  -2   37.94    1.40
   1  -4  -2   35.97    1.77
   1  -4  -1  351.51    4.87
   1  -4  -1  349.48    5.06
   1  -4   0  721.64    6.69
   1  -4   0  745.86    6.82
   1  -4   1  405.02    5.09
   1  -4   1  405.54    4.73
   1  -4   8  102.97    4.36
   1  -4   9  156.95    5.27
   1  -3 -13    9.63    0.68
   1  -3 -12   17.18    1.22
   1  -3 -11   37.01    2.14
   1  -3 -10   29.24    2.15
   1  -3 -10   26.52    2.05
   1  -3  -9   75.77    3.85
   1  -3  -9   73.80    3.51
   1  -3  -9   70.05    3.38
   1  -3  -9   75.51    3.52
   1  -3  -9   74.82    3.65
   1  -3  -8  213.03    5.83
   1  -3  -8  214.17    6.24
   1  -3  -8  209.38    6.08
   1  -3  -8  217.84    6.06
   1  -3  -8  201.15    5.61
   1  -3  -8  217.47    6.00
   1  -3  -7  211.59    5.70
   1  -3  -7  202.17    5.22
   1  -3  -6   44.37    2.22
   1  -3  -6   44.01    2.33
   1  -3  -6   38.11    2.12
   1  -3  -5  193.17    4.24
   1  -3  -5  202.19    4.47
   1  -3  -5  198.86    4.50
   1  -3  -4 1152.65    9.62
   1  -3  -4 1145.00    9.50
   1  -3  -4 1140.62    9.57
   1  -3  -3  424.40    5.08
   1  -3  -3  432.15    5.38
   1  -3  -3  413.64    2.77
   1  -3  -2  305.69    3.75
   1  -3  -2  259.78    3.92
   1  -3  -2  297.80    4.38
   1  -3  -2  251.81    1.63
   1  -3  -1 1671.82    9.18
   1  -3  -1 1654.87    6.86
   1  -3   0   29.93    1.16
   1  -3   1  518.59    4.96
   1  -2 -13    5.20    0.58
   1  -2 -12   22.04    1.56
   1  -2 -11   71.02    3.26
   1  -2 -10   65.42    3.39
   1  -2 -10   72.96    3.60
   1  -2 -10   77.54    3.91
   1  -2  -9   47.00    2.78
   1  -2  -9   44.14    2.96
   1  -2  -9   44.16    2.92
   1  -2  -9   38.79    2.65
   1  -2  -9   42.97    2.78
   1  -2  -8   28.56    2.28
   1  -2  -8   25.55    2.12
   1  -2  -8   27.17    2.10
   1  -2  -8   32.21    2.24
   1  -2  -8   28.82    2.15
   1  -2  -7   54.08    2.81
   1  -2  -7   57.34    2.63
   1  -2  -6  176.03    4.62
   1  -2  -6  183.37    3.89
   1  -2  -6  171.35    4.13
   1  -2  -5  295.93    4.93
   1  -2  -5  294.73    5.38
   1  -2  -5  300.56    4.97
   1  -2  -4  345.57    4.79
   1  -2  -4  333.72    4.03
   1  -2  -4  343.18    5.11
   1  -2  -4  344.86    4.85
   1  -2  -3 1279.93    8.39
   1  -2  -3 1255.39    8.56
   1  -2  -3 1277.32    6.58
   1  -2  -3 1278.49    8.72
   1  -2  -2 5069.89   15.06
   1  -2  -2 5102.66   15.44
   1  -2  -1 1250.59    5.32
   1  -2  -1 1247.19    3.91
   1  -2   0  607.71    4.20
   1  -1 -13    8.38    0.82
   1  -1 -12    8.79    1.10
   1  -1 -11   63.01    3.28
   1  -1 -11   65.87    3.27
   1  -1 -10  142.00    5.15
   1  -1 -10  158.14    5.54
   1  -1 -10  145.31    5.07
   1  -1  -9  248.75    6.91
   1  -1  -9  227.99    6.52
   1  -1  -9  227.12    6.46
   1  -1  -9  237.04    6.41
   1  -1  -8   18.46    1.80
   1  -1  -8   17.69    1.76
   1  -1  -8   15.64    1.62
   1  -1  -8   18.07    1.72
   1  -1  -8   18.08    1.65
   1  -1  -7  117.85    4.10
   1  -1  -7  125.33    3.84
   1  -1  -6    6.37    0.81
   1  -1  -5  667.63    7.18
   1  -1  -5  689.05    6.90
   1  -1  -4 1413.33    9.24
   1  -1  -4 1382.08    9.12
   1  -1  -4 1400.62    8.63
   1  -1  -3 1443.35    7.50
   1  -1  -3 1430.77    8.22
   1  -1  -3 1435.09    7.79
   1  -1  -3 1442.74    7.88
   1  -1  -2  518.95    3.29
   1  -1  -2  527.96    4.03
   1  -1  -2  517.10    4.23
   1  -1  -1  788.27    4.37
   1  -1  -1  791.10    3.42
   1  -1   0 1101.22    4.20
   1   0 -13   13.43    1.15
   1   0 -12   44.47    2.56
   1   0 -12   50.12    2.59
   1   0 -11  188.73    5.82
   1   0 -11  192.92    5.64
   1   0 -10  210.99    6.39
   1   0 -10  197.81    6.18
   1   0 -10  194.61    5.91
   1   0  -9   11.83    1.51
   1   0  -9    9.49    1.45
   1   0  -9    7.92    1.31
   1   0  -9    9.13    1.31
   1   0  -8  121.93    4.49
   1   0  -8  131.10    4.66
   1   0  -8  126.34    4.44
   1   0  -7   13.91    1.45
   1   0  -6  294.98    5.69
   1   0  -5  495.07    6.59
   1   0  -4 1230.44    9.31
   1   0  -3 1950.77    7.04
   1   0  -3 1934.74    7.56
   1   0  -2  553.98    4.19
   1   0  -2  585.00    2.95
   1   0  -1  556.26    3.45
   1   0  -1  561.14    3.18
   1   0   0    6.26    0.36
   1   1 -13   17.44    1.38
   1   1 -12   13.99    1.51
   1   1 -12   13.55    1.38
   1   1 -11    0.66    0.54
   1   1 -11    1.17    0.60
   1   1 -10  121.84    4.93
   1   1 -10  119.69    4.63
   1   1  -9   44.03    2.97
   1   1  -9   43.32    2.77
   1   1  -9   42.57    2.86
   1   1  -9   42.23    2.85
   1   1  -8   29.29    2.26
   1   1  -7   80.47    3.45
   1   1  -6  170.43    4.54
   1   1  -5  276.41    5.17
   1   1  -4  631.61    7.07
   1   1  -3 1906.67   10.67
   1   1  -2  832.63    5.92
   1   1  -1 9999.00   17.22
   1   1   0  611.00    3.86
   1   1   1  458.70    3.53
   1   2 -13    4.25    0.75
   1   2 -12    9.03    1.26
   1   2 -12   11.16    1.27
   1   2 -11   50.69    3.14
   1   2 -11   51.44    2.91
   1   2 -10   58.94    3.45
   1   2 -10   53.92    3.11
   1   2  -9   24.32    2.05
   1   2  -9   21.69    2.09
   1   2  -9   24.44    2.32
   1   2  -8   93.91    4.02
   1   2  -8   95.71    4.28
   1   2  -7  271.18    6.61
   1   2  -6   19.08    1.60
   1   2  -5  119.98    3.62
   1   2  -4 2388.60   14.43
   1   2  -3  534.17    6.10
   1   2  -2   17.51    0.96
   1   2  -1  606.48    5.00
   1   2   0  152.39    2.18
   1   2   1  144.43    2.05
   1   2   2   16.85    0.77
   1   2   3  147.56    2.56
   1   2   4   29.92    1.32
   1   3 -13    1.98    0.53
   1   3 -12   12.15    1.45
   1   3 -12   13.65    1.33
   1   3 -11   44.46    2.91
   1   3 -11   45.22    2.69
   1   3 -10   40.64    2.88
   1   3  -9  102.70    4.48
   1   3  -9  114.87    5.16
   1   3  -8   64.98    3.37
   1   3  -8   68.63    3.76
   1   3  -7  110.01    4.39
   1   3  -6  142.95    4.64
   1   3  -5 1218.09   12.06
   1   3  -4  757.88    8.64
   1   3  -3   22.04    1.33
   1   3  -2  644.38    6.29
   1   3  -1  307.72    4.01
   1   3  -1  315.76    3.71
   1   3   0  104.64    2.10
   1   3   0  105.62    1.73
   1   3   1  436.74    3.82
   1   3   2  585.29    4.26
   1   4 -13   13.88    1.19
   1   4 -12    5.40    0.93
   1   4 -12    6.16    0.91
   1   4 -11   15.25    1.71
   1   4 -11   12.19    1.42
   1   4 -10   22.32    2.14
   1   4  -9   84.85    4.05
   1   4  -9   96.39    4.84
   1   4  -8  228.54    6.40
   1   4  -8  258.66    7.51
   1   4  -7   63.58    3.56
   1   4  -6   15.65    1.64
   1   4  -5   33.82    2.14
   1   4  -4  304.22    5.76
   1   4  -3  189.81    4.11
   1   4  -2  138.69    3.10
   1   4  -1  283.87    3.80
   1   4   0   79.21    1.54
   1   5 -13    3.68    0.58
   1   5 -12   15.12    1.45
   1   5 -11    2.11    0.60
   1   5 -11    2.56    0.78
   1   5 -10    9.16    1.37
   1   5  -9   85.21    4.05
   1   5  -8   41.86    2.75
   1   5  -8   46.62    3.30
   1   5  -7  435.48    8.24
   1   5  -7  465.69    9.89
   1   5  -6   85.79    3.91
   1   5  -5   56.14    2.92
   1   5  -4  245.98    5.51
   1   5  -3 1048.34   10.22
   1   5  -2  248.50    4.36
   1   5  -1  282.72    3.92
   1   6 -13    0.22    0.18
   1   6 -12   17.14    1.39
   1   6 -11   20.49    1.76
   1   6 -10   62.70    3.30
   1   6  -9  124.59    4.77
   1   6  -8   74.65    3.61
   1   6  -8   75.87    4.29
   1   6  -7  336.87    7.54
   1   6  -7  358.01    8.86
   1   6  -6   14.43    1.47
   1   6  -6   16.43    1.80
   1   6  -5   90.93    3.84
   1   6  -4  108.81    3.84
   1   6  -3  171.17    4.30
   1   7 -12    8.22    0.83
   1   7 -11   37.61    2.14
   1   7 -10   65.42    3.12
   1   7  -9   90.31    3.83
   1   7  -7   58.58    3.62
   1   7  -7   56.12    3.15
   1   7  -6  182.17    5.41
   1   7  -6  202.16    6.33
   1   7  -5   27.87    1.99
   1   7  -5   29.72    2.27
   1   7  -4   39.14    2.37
   1   8  -8   72.21    3.62
   1   8  -7   77.62    3.74
   1   8  -6   74.08    3.55
   1   8  -5   65.41    3.22
   1   8  -4   93.39    3.65
   1   8  -3   65.36    2.93
   1   9  -7  229.03    6.32
   1   9  -6   61.42    3.28
   1   9  -5   25.25    2.08
   1   9  -4   80.88    3.56
   1   9  -3   48.98    2.67
   1   9  -2  128.95    4.27
   1  10  -7    4.23    0.89
   1  10  -6    7.74    1.16
   1  10  -5   44.34    2.71
   1  10  -4   38.50    2.50
   1  10  -3   38.23    2.41
   1  10  -2  164.58    4.89
   1  10  -1   90.68    3.57
   1  11  -6    8.05    1.10
   1  11  -5   27.12    2.00
   1  11  -4   16.30    1.57
   1  11  -3   13.82    1.43
   1  11  -2   41.87    2.40
   1  11  -1   98.79    3.52
   1  12  -6    3.20    0.59
   1  12  -5    5.56    0.81
   1  12  -4   12.72    1.21
   1  12  -3    3.51    0.68
   2 -14   1   22.13    1.44
   2 -14   2   35.63    1.87
   2 -14   2   30.82    1.80
   2 -14   3   16.70    1.26
   2 -14   3   18.04    1.31
   2 -13  -3   26.28    1.39
   2 -13  -1    2.65    0.62
   2 -13  -1    2.33    0.64
   2 -13   0    1.38    0.55
   2 -13   1   14.15    1.57
   2 -13   2    5.28    0.99
   2 -13   3   12.94    1.42
   2 -13   4    0.50    0.37
   2 -13   5    1.34    0.43
   2 -12  -6    4.11    0.60
   2 -12  -5    2.36    0.55
   2 -12  -4   10.06    1.13
   2 -12  -3    1.57    0.51
   2 -12  -2   16.04    1.70
   2 -12  -2   13.80    1.43
   2 -12  -1   67.49    3.62
   2 -12  -1   61.87    3.03
   2 -12   0   10.41    1.50
   2 -12   1    1.01    0.49
   2 -12   2    3.48    0.95
   2 -12   3    3.48    0.90
   2 -12   4   18.91    1.88
   2 -12   5    9.86    1.15
   2 -12   5    9.67    1.26
   2 -12   6   31.43    1.94
   2 -12   6   36.50    2.11
   2 -12   7   10.77    1.07
   2 -12   8   52.13    2.01
   2 -11  -7   33.23    1.83
   2 -11  -6   15.86    1.46
   2 -11  -5   11.86    1.39
   2 -11  -4    0.62    0.42
   2 -11  -3   17.04    1.76
   2 -11  -3   17.53    1.85
   2 -11  -2    9.99    1.49
   2 -11  -2   10.31    1.44
   2 -11  -1   10.96    1.60
   2 -11  -1    9.36    1.36
   2 -11   0   14.47    1.85
   2 -11   0   12.41    1.53
   2 -11   1   21.46    2.30
   2 -11   2   28.01    2.62
   2 -11   3    7.31    1.33
   2 -11   4   21.17    1.96
   2 -11   4   18.09    2.02
   2 -11   5   10.94    1.42
   2 -11   5    9.91    1.40
   2 -11   6   42.39    2.72
   2 -11   6   38.81    2.53
   2 -11   7    6.58    1.06
   2 -11   8   19.42    1.58
   2 -11   9   13.24    1.12
   2 -10  -8   19.01    1.46
   2 -10  -7   30.03    2.11
   2 -10  -6   16.66    1.76
   2 -10  -5   11.56    1.54
   2 -10  -4    4.31    1.02
   2 -10  -3   29.27    2.45
   2 -10  -3   28.14    2.47
   2 -10  -2   56.94    3.54
   2 -10  -2   55.07    3.44
   2 -10  -1   31.69    2.71
   2 -10  -1   31.78    2.57
   2 -10   0  213.82    7.11
   2 -10   0  217.64    6.54
   2 -10   1  284.33    8.26
   2 -10   2   34.30    2.88
   2 -10   3   52.12    3.18
   2 -10   3   49.66    3.47
   2 -10   4   21.11    2.11
   2 -10   4   16.15    1.96
   2 -10   5    0.48    0.54
   2 -10   5    0.95    0.55
   2 -10   6   12.72    1.66
   2 -10   6   14.74    1.68
   2 -10   7   23.13    2.13
   2 -10   8    2.85    0.77
   2 -10   9   53.49    2.62
   2 -10  10   12.53    1.03
   2  -9  -9    9.30    1.03
   2  -9  -8    3.86    0.81
   2  -9  -8    4.54    0.68
   2  -9  -7   15.03    1.70
   2  -9  -7   17.38    1.28
   2  -9  -6   70.28    3.82
   2  -9  -6   74.35    2.62
   2  -9  -5   82.19    4.25
   2  -9  -4   84.12    4.33
   2  -9  -3  630.02   11.36
   2  -9  -3  640.69   11.28
   2  -9  -3  618.39   11.57
   2  -9  -2   32.67    2.62
   2  -9  -2   31.12    2.56
   2  -9  -2   33.32    2.65
   2  -9  -1  307.63    8.08
   2  -9  -1  306.98    7.87
   2  -9  -1  298.86    7.75
   2  -9   0  183.70    6.10
   2  -9   0  194.09    6.48
   2  -9   1   16.57    1.88
   2  -9   1   16.02    1.87
   2  -9   2    1.78    0.70
   2  -9   2    2.29    0.82
   2  -9   3   58.27    3.48
   2  -9   3   59.76    3.69
   2  -9   4  121.44    4.96
   2  -9   4  114.18    5.09
   2  -9   5  102.91    4.75
   2  -9   6   10.28    1.55
   2  -9   6   10.18    1.42
   2  -9   7    7.15    1.28
   2  -9   8    0.30    0.44
   2  -9   9    4.34    0.85
   2  -9  10   11.33    1.14
   2  -8 -10   17.91    1.01
   2  -8  -9    6.64    1.00
   2  -8  -9   15.98    1.19
   2  -8  -8   24.05    2.09
   2  -8  -8   30.65    1.75
   2  -8  -7   17.81    1.94
   2  -8  -7   23.84    1.68
   2  -8  -6   85.08    4.32
   2  -8  -6   85.48    3.00
   2  -8  -5   46.03    2.95
   2  -8  -5   44.74    3.14
   2  -8  -5   51.01    2.30
   2  -8  -4  105.16    4.41
   2  -8  -4  106.89    4.79
   2  -8  -3   87.96    4.01
   2  -8  -3   94.69    4.14
   2  -8  -3   93.53    4.33
   2  -8  -2   13.36    1.54
   2  -8  -2   14.75    1.68
   2  -8  -2   17.63    1.85
   2  -8  -1   31.92    2.37
   2  -8   0   96.60    4.06
   2  -8   1   26.99    2.15
   2  -8   2   57.50    3.11
   2  -8   2   60.12    3.43
   2  -8   3   32.54    2.39
   2  -8   3   34.31    2.63
   2  -8   4  206.41    6.02
   2  -8   4  210.72    6.58
   2  -8   5   34.58    2.60
   2  -8   5   34.17    2.66
   2  -8   7   15.06    1.85
   2  -8   8    1.62    0.72
   2  -8   9    1.27    0.55
   2  -8  10    7.21    1.00
   2  -8  11    0.48    0.26
   2  -7 -11   23.46    1.11
   2  -7 -10   16.14    1.24
   2  -7  -9    1.36    0.54
   2  -7  -9    3.55    0.74
   2  -7  -8    7.60    1.27
   2  -7  -8    7.18    0.86
   2  -7  -7   30.26    2.25
   2  -7  -7   26.79    2.38
   2  -7  -6   81.76    3.91
   2  -7  -6   80.03    3.82
   2  -7  -6   83.76    4.23
   2  -7  -6   76.06    2.99
   2  -7  -5   17.90    1.83
   2  -7  -5   18.65    1.83
   2  -7  -5   17.63    1.94
   2  -7  -5   15.86    1.27
   2  -7  -4   10.15    1.30
   2  -7  -4   13.25    1.60
   2  -7  -3   38.10    2.45
   2  -7  -2  148.86    4.68
   2  -7  -1  478.91    8.25
   2  -7  -1  441.22    8.16
   2  -7   0   30.78    2.08
   2  -7   0   30.90    2.06
   2  -7   1    4.80    0.86
   2  -7   1    4.47    0.79
   2  -7   2  361.61    7.03
   2  -7   2  383.00    6.65
   2  -7   3  278.90    6.26
   2  -7   4   19.41    1.76
   2  -7   5    1.10    0.48
   2  -7   5    1.97    0.74
   2  -7   8   39.34    2.94
   2  -7   9   12.36    1.55
   2  -7  10   26.24    1.94
   2  -7  11    3.87    0.61
   2  -6 -12   19.54    0.93
   2  -6 -11   17.19    1.17
   2  -6 -10    2.29    0.61
   2  -6 -10    1.41    0.44
   2  -6  -9    2.91    0.73
   2  -6  -9    2.04    0.68
   2  -6  -8   69.36    3.28
   2  -6  -8   68.89    3.70
   2  -6  -7   59.93    3.12
   2  -6  -7   51.22    3.03
   2  -6  -7   51.11    2.77
   2  -6  -7   51.42    3.22
   2  -6  -7   49.58    2.95
   2  -6  -6   37.65    2.51
   2  -6  -6   36.63    2.45
   2  -6  -6   37.90    2.28
   2  -6  -6   38.26    2.75
   2  -6  -5   49.43    2.72
   2  -6  -5   50.53    2.78
   2  -6  -5   49.58    2.36
   2  -6  -4   57.90    2.83
   2  -6  -4   59.74    2.35
   2  -6  -3   81.47    3.24
   2  -6  -2   23.19    1.70
   2  -6  -2   23.65    1.80
   2  -6  -1  641.57    8.55
   2  -6  -1  601.72    8.54
   2  -6   0   65.34    2.68
   2  -6   0   62.15    2.62
   2  -6   1   25.24    1.68
   2  -6   1   22.56    1.52
   2  -6   2  294.66    5.66
   2  -6   2  305.17    5.33
   2  -6   3  281.87    5.78
   2  -6   4   77.78    3.17
   2  -6   5  220.05    5.50
   2  -6   8  169.77    5.94
   2  -6   9  161.05    5.46
   2  -6  10   15.95    1.54
   2  -5 -12   14.22    0.97
   2  -5 -11    4.51    0.72
   2  -5 -10   31.05    2.15
   2  -5 -10   29.26    1.94
   2  -5  -9  103.91    4.29
   2  -5  -9  105.38    3.95
   2  -5  -8   63.13    3.13
   2  -5  -8   58.26    3.34
   2  -5  -7   52.87    2.97
   2  -5  -7   54.37    2.89
   2  -5  -7   55.51    3.24
   2  -5  -7   52.61    2.88
   2  -5  -6  238.08    5.88
   2  -5  -6  234.35    5.55
   2  -5  -6  233.44    5.76
   2  -5  -5   93.20    3.40
   2  -5  -5   93.28    3.46
   2  -5  -5   88.26    3.10
   2  -5  -4   67.40    2.79
   2  -5  -4   68.30    2.44
   2  -5  -3   35.12    1.94
   2  -5  -3   35.99    1.56
   2  -5  -3   33.75    2.03
   2  -5  -2  563.43    7.40
   2  -5  -2  565.08    5.20
   2  -5  -2  559.79    7.78
   2  -5  -1  323.90    5.42
   2  -5  -1  318.85    3.43
   2  -5  -1  313.20    5.46
   2  -5   0  256.58    4.69
   2  -5   0  255.26    4.76
   2  -5   1  226.59    4.37
   2  -5   2  528.66    6.80
   2  -5   3   47.12    2.15
   2  -5   4  120.73    3.57
   2  -5   5   59.06    2.64
   2  -5   8   31.04    2.51
   2  -5   9   21.78    2.02
   2  -4 -13    8.50    0.64
   2  -4 -12    1.01    0.32
   2  -4 -11   42.28    2.23
   2  -4 -10    1.81    0.62
   2  -4  -9   41.39    2.52
   2  -4  -9   37.01    2.53
   2  -4  -9   37.17    2.41
   2  -4  -9   40.96    2.69
   2  -4  -8  237.36    5.94
   2  -4  -8  220.89    6.27
   2  -4  -8  218.96    6.18
   2  -4  -8  219.17    5.71
   2  -4  -8  224.64    6.13
   2  -4  -7   99.64    3.89
   2  -4  -7   97.81    3.88
   2  -4  -7  100.74    4.09
   2  -4  -7  104.78    3.96
   2  -4  -7   98.30    3.64
   2  -4  -6  237.06    5.55
   2  -4  -6  243.47    5.62
   2  -4  -6  241.71    5.39
   2  -4  -5  137.98    3.77
   2  -4  -5  142.30    3.99
   2  -4  -5  142.91    3.89
   2  -4  -4  476.37    6.84
   2  -4  -4  475.15    6.33
   2  -4  -4  466.91    7.26
   2  -4  -3 2834.35   15.66
   2  -4  -3 2824.57   16.48
   2  -4  -2  182.03    3.79
   2  -4  -2  176.26    2.74
   2  -4  -2  176.75    3.86
   2  -4  -1 1782.51   11.30
   2  -4   0  343.68    4.75
   2  -4   1  501.91    5.62
   2  -4   2  105.79    2.69
   2  -4   3   42.78    1.82
   2  -4   8   42.73    2.79
   2  -3 -13   14.82    0.97
   2  -3 -12    1.74    0.52
   2  -3 -11   10.23    1.24
   2  -3 -10   46.63    2.79
   2  -3 -10   54.32    3.12
   2  -3  -9  241.21    6.86
   2  -3  -9  237.31    6.34
   2  -3  -9  244.23    6.61
   2  -3  -9  262.54    6.29
   2  -3  -8   15.22    1.52
   2  -3  -8   15.11    1.67
   2  -3  -8   14.97    1.66
   2  -3  -8   13.87    1.49
   2  -3  -8   14.50    1.59
   2  -3  -7  263.26    6.21
   2  -3  -7  272.13    5.62
   2  -3  -6  172.17    4.50
   2  -3  -6  172.04    4.63
   2  -3  -6  173.65    4.17
   2  -3  -5   28.82    1.56
   2  -3  -5   30.81    1.76
   2  -3  -5   29.96    1.76
   2  -3  -4  804.55    8.20
   2  -3  -4  800.13    8.41
   2  -3  -3  519.89    5.51
   2  -3  -3  510.48    6.20
   2  -3  -2 1099.40    8.28
   2  -3  -2 1102.55    6.47
   2  -3  -2 1122.07    5.24
   2  -3  -1  529.62    5.38
   2  -3  -1  524.00    4.21
   2  -3   0  926.22    6.74
   2  -3   1 3582.84   12.91
   2  -3   2 1460.13    8.53
   2  -2 -13   96.15    2.76
   2  -2 -12   40.86    2.29
   2  -2 -11   10.57    1.36
   2  -2 -11   12.71    1.56
   2  -2 -10   97.99    4.19
   2  -2 -10   96.37    4.23
   2  -2  -9   84.27    4.04
   2  -2  -9   90.03    4.03
   2  -2  -9   92.56    4.07
   2  -2  -8    7.17    1.13
   2  -2  -8    7.11    1.12
   2  -2  -8    6.67    1.09
   2  -2  -8    7.36    1.12
   2  -2  -7   27.50    2.01
   2  -2  -6    1.94    0.43
   2  -2  -6    1.51    0.48
   2  -2  -5  531.01    6.38
   2  -2  -5  524.79    6.85
   2  -2  -5  522.00    5.95
   2  -2  -4   35.75    1.40
   2  -2  -4   37.83    1.68
   2  -2  -4   36.62    1.60
   2  -2  -4   35.22    1.47
   2  -2  -3  275.95    3.08
   2  -2  -3  278.92    4.11
   2  -2  -3  277.73    4.02
   2  -2  -2 1164.34    5.96
   2  -2  -2 1151.82    7.57
   2  -2  -1 1585.58    8.00
   2  -2  -1 1618.11    7.29
   2  -2   0  108.00    1.92
   2  -2   1  609.42    4.24
   2  -2   2  410.90    3.71
   2  -1 -13   57.83    2.39
   2  -1 -12   50.82    2.74
   2  -1 -12   50.03    2.74
   2  -1 -11   28.69    2.31
   2  -1 -11   34.03    2.49
   2  -1 -10    7.08    1.25
   2  -1 -10    7.08    1.24
   2  -1  -9  230.63    6.72
   2  -1  -9  225.19    6.40
   2  -1  -9  223.58    6.30
   2  -1  -8  139.13    4.75
   2  -1  -8  132.20    4.47
   2  -1  -7  650.12    9.11
   2  -1  -6  934.75    9.88
   2  -1  -5   31.80    1.69
   2  -1  -5   32.71    1.33
   2  -1  -4   63.52    2.10
   2  -1  -4   61.07    1.78
   2  -1  -4   62.73    2.08
   2  -1  -4   63.43    1.60
   2  -1  -3  410.06    3.29
   2  -1  -3  407.43    4.69
   2  -1  -3  402.96    4.23
   2  -1  -2  118.26    2.09
   2  -1  -2  120.49    2.22
   2  -1  -1  391.19    3.36
   2  -1  -1  377.96    3.69
   2  -1   0 1456.20    5.29
   2  -1   0 1476.63    7.84
   2  -1   1 3913.98    7.20
   2  -1   2 1056.23    4.13
   2   0 -14    2.16    0.39
   2   0 -13    4.11    0.72
   2   0 -12    3.34    0.79
   2   0 -12    5.17    0.98
   2   0 -11    6.64    1.22
   2   0 -11    7.52    1.29
   2   0 -10  508.01   10.02
   2   0 -10  506.06    9.73
   2   0  -9  159.42    5.46
   2   0  -9  160.48    5.48
   2   0  -8  125.65    4.56
   2   0  -7   51.98    2.72
   2   0  -6  383.85    6.68
   2   0  -5    2.26    0.53
   2   0  -4  225.52    2.77
   2   0  -4  229.80    4.16
   2   0  -3  231.45    3.57
   2   0  -2  564.97    4.98
   2   0  -1  192.06    2.77
   2   0   0 4127.18   13.20
   2   0   1 2705.88   11.69
   2   1 -14    0.21    0.21
   2   1 -13   18.57    1.51
   2   1 -13   17.81    1.41
   2   1 -12  102.53    4.15
   2   1 -12  100.74    3.95
   2   1 -11  135.41    5.12
   2   1 -11  129.01    4.85
   2   1 -10    0.79    0.62
   2   1  -9   37.97    2.67
   2   1  -9   39.83    2.89
   2   1  -8   19.86    1.90
   2   1  -7  140.76    4.66
   2   1  -6  381.32    7.00
   2   1  -5 1132.26   10.92
   2   1  -4  201.72    1.89
   2   1  -4  221.49    4.37
   2   1  -3  276.70    4.23
   2   1  -2  111.56    2.44
   2   1  -1 3411.04   12.72
   2   1   0  601.76    5.28
   2   1   1  221.07    3.35
   2   1   2  245.32    3.86
   2   1   3  112.34    2.87
   2   1   4  292.87    5.10
   2   1   5   66.14    2.64
   2   2 -14    3.20    0.51
   2   2 -13   19.86    1.57
   2   2 -13   20.12    1.48
   2   2 -12    9.33    1.27
   2   2 -12    9.95    1.28
   2   2 -11   52.14    3.23
   2   2 -11   52.66    3.11
   2   2 -10   50.74    3.21
   2   2  -9    9.60    1.59
   2   2  -9    8.01    1.26
   2   2  -8   30.61    2.46
   2   2  -7  193.13    5.66
   2   2  -6  208.96    5.42
   2   2  -5  836.91    9.92
   2   2  -4  152.02    3.81
   2   2  -3  139.75    3.29
   2   2  -2  354.19    4.80
   2   2  -1 1067.56    7.69
   2   2   0 4055.21   14.65
   2   2   1  209.36    3.35
   2   2   2  155.47    3.06
   2   2   3   40.37    1.69
   2   2   4  126.11    3.23
   2   3 -14    1.79    0.38
   2   3 -13   30.76    1.89
   2   3 -13   28.93    1.69
   2   3 -12    3.34    0.76
   2   3 -12    3.78    0.86
   2   3 -11   18.79    1.91
   2   3 -10   29.56    2.44
   2   3  -9    2.98    1.04
   2   3  -9    3.45    0.87
   2   3  -8  115.24    4.39
   2   3  -8  125.92    5.14
   2   3  -7  200.33    6.02
   2   3  -6  173.38    5.15
   2   3  -5 1107.81   11.90
   2   3  -4  350.19    6.12
   2   3  -3  176.85    3.92
   2   3  -2    8.95    0.85
   2   3  -1   33.50    1.51
   2   3   0  282.49    4.12
   2   3   1  107.80    2.49
   2   3   2   43.06    1.60
   2   4 -13    1.69    0.47
   2   4 -13    2.00    0.47
   2   4 -12    5.37    0.90
   2   4 -12    6.82    1.04
   2   4 -11   18.97    1.87
   2   4 -10   31.84    2.49
   2   4  -9  116.60    4.65
   2   4  -9  123.92    5.61
   2   4  -8  284.77    6.92
   2   4  -8  311.19    8.41
   2   4  -7   82.92    4.03
   2   4  -6  167.77    5.29
   2   4  -5  494.71    8.40
   2   4  -4   49.87    2.43
   2   4  -3  541.20    7.30
   2   4  -2  283.33    4.73
   2   4  -1  224.49    4.27
   2   4  -1  238.12    3.84
   2   4   0  113.19    2.82
   2   4   1  364.91    4.74
   2   5 -13    5.37    0.70
   2   5 -13    4.67    0.60
   2   5 -12    0.56    0.41
   2   5 -12    0.17    0.27
   2   5 -11   34.48    2.38
   2   5 -10   38.27    2.63
   2   5  -9   49.25    2.98
   2   5  -8   11.66    1.47
   2   5  -8   12.94    1.89
   2   5  -7    5.98    1.01
   2   5  -7    5.21    1.18
   2   5  -6   16.05    1.72
   2   5  -5   13.25    1.44
   2   5  -4  110.74    3.79
   2   5  -3  501.51    7.36
   2   5  -2  163.73    3.76
   2   6 -12   10.90    1.09
   2   6 -12   11.86    1.07
   2   6 -11   39.77    2.35
   2   6 -10    0.52    0.42
   2   6  -8  200.50    7.02
   2   6  -7   24.57    2.07
   2   6  -7   25.90    2.50
   2   6  -6    7.53    1.07
   2   6  -6    5.94    1.12
   2   6  -5   28.02    2.20
   2   6  -4  131.80    4.30
   2   6  -3  105.62    3.46
   2   7  -7   27.23    2.21
   2   7  -7   31.04    2.66
   2   7  -6   43.27    2.65
   2   7  -6   43.71    2.99
   2   7  -5   13.63    1.42
   2   8  -7   59.99    3.25
   2   8  -6   67.18    3.38
   2   8  -5   38.11    2.46
   2   8  -4  157.69    4.76
   2   9  -7   49.42    2.92
   2   9  -6   75.17    3.54
   2   9  -5  140.63    4.74
   2   9  -4   17.76    1.67
   2  10  -6    1.31    0.59
   2  10  -5    6.31    1.03
   2  10  -4   99.37    3.79
   2  11  -6    3.53    0.65
   2  11  -5   20.87    1.60
   3 -14   0    0.53    0.28
   3 -14   0    0.68    0.38
   3 -14   1    6.68    0.86
   3 -14   2   46.97    2.18
   3 -14   3   16.74    1.23
   3 -13  -4    7.18    0.78
   3 -13  -3    3.28    0.60
   3 -13  -2    0.95    0.39
   3 -13  -2    0.92    0.41
   3 -13  -1    3.37    0.72
   3 -13   0    5.00    0.91
   3 -13   1    7.42    1.16
   3 -13   2   31.87    2.28
   3 -13   3   10.26    1.27
   3 -13   4    5.97    0.91
   3 -13   5    1.76    0.48
   3 -12  -6    6.03    0.78
   3 -12  -5    1.85    0.51
   3 -12  -4    5.65    0.93
   3 -12  -3   16.22    1.55
   3 -12  -3   13.71    1.50
   3 -12  -2    5.09    0.96
   3 -12  -2    6.42    1.07
   3 -12  -1    0.86    0.47
   3 -12  -1    0.50    0.43
   3 -12   0   26.34    2.38
   3 -12   0   23.03    1.94
   3 -12   1    6.61    1.26
   3 -12   2    5.95    1.21
   3 -12   3   31.98    2.56
   3 -12   4    1.69    0.57
   3 -12   4    1.37    0.59
   3 -12   5    4.07    0.78
   3 -12   5    3.55    0.78
   3 -12   6    6.12    0.88
   3 -12   6    5.95    0.83
   3 -12   7   18.21    1.32
   3 -11  -8   20.48    1.26
   3 -11  -7    2.20    0.55
   3 -11  -6    0.86    0.43
   3 -11  -5   45.17    2.82
   3 -11  -4   12.88    1.60
   3 -11  -3   29.74    2.38
   3 -11  -3   28.41    2.45
   3 -11  -2   94.08    4.44
   3 -11  -2   92.93    4.41
   3 -11  -1   13.99    1.82
   3 -11  -1   11.66    1.58
   3 -11   0   55.63    3.63
   3 -11   0   53.63    3.28
   3 -11   1  135.10    5.70
   3 -11   1  138.44    5.10
   3 -11   2    3.78    1.07
   3 -11   3   19.88    1.93
   3 -11   3   21.46    2.30
   3 -11   4   38.94    2.71
   3 -11   4   40.79    2.98
   3 -11   5    0.50    0.52
   3 -11   5    0.31    0.42
   3 -11   6    6.02    1.06
   3 -11   6    7.63    1.11
   3 -11   7    6.76    1.02
   3 -11   8    0.52    0.35
   3 -10  -9   59.35    2.17
   3 -10  -8   33.96    2.05
   3 -10  -7   26.14    2.07
   3 -10  -6   35.75    2.64
   3 -10  -5   95.37    4.52
   3 -10  -4    0.52    0.42
   3 -10  -3   28.09    2.41
   3 -10  -3   23.37    2.33
   3 -10  -2   55.61    3.50
   3 -10  -2   57.70    3.60
   3 -10  -1   59.59    3.73
   3 -10  -1   56.03    3.51
   3 -10   0  398.95    9.76
   3 -10   1   62.40    3.91
   3 -10   2  200.98    7.03
   3 -10   3   75.55    4.30
   3 -10   4   36.27    2.92
   3 -10   5   35.05    2.76
   3 -10   6   40.20    2.88
   3 -10   6   38.32    2.65
   3 -10   7   19.53    1.90
   3 -10   8   24.99    1.94
   3 -10   9    5.16    0.79
   3  -9  -9    1.52    0.48
   3  -9  -8    2.70    0.69
   3  -9  -7   21.33    2.05
   3  -9  -6    2.48    0.87
   3  -9  -5   61.72    3.76
   3  -9  -4   36.15    2.89
   3  -9  -3    6.12    1.13
   3  -9  -3    6.64    1.30
   3  -9  -3    7.33    1.28
   3  -9  -2   23.83    2.27
   3  -9  -2   23.30    2.23
   3  -9  -1  307.09    7.95
   3  -9  -1  315.01    8.25
   3  -9   0   47.25    3.15
   3  -9   0   48.44    3.29
   3  -9   1   70.01    3.81
   3  -9   1   68.99    3.95
   3  -9   2   17.26    1.90
   3  -9   2   18.94    2.12
   3  -9   3   12.76    1.65
   3  -9   3   14.47    1.85
   3  -9   4   57.15    3.67
   3  -9   5  202.49    6.67
   3  -9   6   40.72    2.85
   3  -9   7   26.61    2.38
   3  -9   8   10.88    1.41
   3  -9   9    0.40    0.29
   3  -9  10    7.33    0.80
   3  -8 -10    5.94    0.82
   3  -8 -10   11.82    0.86
   3  -8  -9    4.83    0.88
   3  -8  -9   10.73    1.04
   3  -8  -8    2.18    0.74
   3  -8  -8    6.33    0.98
   3  -8  -7   56.59    3.47
   3  -8  -7   60.56    2.42
   3  -8  -6   57.71    3.60
   3  -8  -5   74.68    3.85
   3  -8  -5   77.89    4.16
   3  -8  -4  178.28    5.83
   3  -8  -4  180.51    6.23
   3  -8  -3  108.91    4.51
   3  -8  -3  107.92    4.43
   3  -8  -2   28.48    2.27
   3  -8  -2   30.15    2.40
   3  -8  -1   67.05    3.46
   3  -8  -1   67.60    3.60
   3  -8  -1   66.44    3.54
   3  -8   0   79.19    3.72
   3  -8   0   83.62    4.03
   3  -8   0   69.96    3.52
   3  -8   1   55.40    3.13
   3  -8   1   61.20    3.48
   3  -8   1   50.26    2.87
   3  -8   2  161.85    5.32
   3  -8   2  169.67    5.90
   3  -8   3  407.70    8.46
   3  -8   3  440.02    9.66
   3  -8   4   69.42    3.50
   3  -8   4   71.88    3.95
   3  -8   5  101.25    4.63
   3  -8   6   51.48    3.20
   3  -8   8   83.78    4.01
   3  -8   9   28.28    2.08
   3  -8  10   12.47    1.14
   3  -7 -11   18.85    1.05
   3  -7 -10    0.82    0.43
   3  -7 -10    2.08    0.54
   3  -7  -9   29.18    2.22
   3  -7  -9   22.54    1.51
   3  -7  -8   48.98    3.12
   3  -7  -8   43.68    2.25
   3  -7  -7    3.59    0.93
   3  -7  -7    2.63    0.56
   3  -7  -6   29.03    2.28
   3  -7  -6   28.62    2.37
   3  -7  -6   32.73    2.67
   3  -7  -5  148.46    5.15
   3  -7  -5  160.34    5.76
   3  -7  -4   96.66    4.01
   3  -7  -4  105.00    4.51
   3  -7  -3   92.14    3.86
   3  -7  -3   87.44    4.04
   3  -7  -2   65.19    3.15
   3  -7  -2   59.70    3.18
   3  -7  -1  267.46    6.25
   3  -7  -1  252.59    6.30
   3  -7   0  103.64    3.87
   3  -7   0   94.96    3.71
   3  -7   1  100.90    3.81
   3  -7   1   98.65    3.68
   3  -7   2  296.83    6.50
   3  -7   2  303.74    6.31
   3  -7   3    9.32    1.21
   3  -7   4  107.74    3.98
   3  -7   8   88.73    4.22
   3  -7   9   23.67    1.97
   3  -7  10    1.47    0.44
   3  -6 -12   17.30    0.96
   3  -6 -11   27.60    1.50
   3  -6 -10   70.03    3.13
   3  -6 -10   52.52    2.39
   3  -6  -9   80.04    3.19
   3  -6  -9   76.92    3.69
   3  -6  -8   62.49    2.92
   3  -6  -8   57.17    3.35
   3  -6  -7   12.07    1.56
   3  -6  -7   11.81    1.34
   3  -6  -7   11.36    1.27
   3  -6  -7   12.46    1.62
   3  -6  -6   54.45    3.07
   3  -6  -6   54.66    2.61
   3  -6  -6   56.68    2.68
   3  -6  -6   57.41    3.33
   3  -6  -6   53.55    2.83
   3  -6  -5  131.16    4.52
   3  -6  -5  137.26    3.74
   3  -6  -4  221.53    5.63
   3  -6  -4  230.33    4.30
   3  -6  -4  219.43    6.09
   3  -6  -3  208.80    5.29
   3  -6  -3  205.27    5.58
   3  -6  -2  152.81    4.35
   3  -6  -2  144.08    4.46
   3  -6  -1   37.18    2.12
   3  -6  -1   34.90    2.12
   3  -6   0  352.86    6.39
   3  -6   0  352.37    6.53
   3  -6   1   47.19    2.33
   3  -6   2  194.75    4.73
   3  -6   3   28.12    1.83
   3  -6   4  140.76    4.13
   3  -6   9   28.11    2.17
   3  -5 -12    8.39    0.78
   3  -5 -11   11.74    1.13
   3  -5 -10   45.06    2.46
   3  -5  -9   21.77    1.84
   3  -5  -9   22.44    1.98
   3  -5  -8    7.16    1.07
   3  -5  -8    8.44    1.28
   3  -5  -8    6.94    1.09
   3  -5  -7  118.95    4.21
   3  -5  -7  115.13    4.00
   3  -5  -7  124.93    4.76
   3  -5  -7  116.63    4.48
   3  -5  -7  130.69    4.36
   3  -5  -6   76.40    3.11
   3  -5  -6   69.80    2.98
   3  -5  -5   69.05    3.07
   3  -5  -5   66.61    2.61
   3  -5  -4  209.53    5.06
   3  -5  -4  211.75    4.05
   3  -5  -4  209.24    5.37
   3  -5  -3  252.67    5.31
   3  -5  -3  253.66    3.75
   3  -5  -3  241.74    5.47
   3  -5  -2   96.15    3.14
   3  -5  -2   95.54    3.32
   3  -5  -1 2243.77   14.69
   3  -5  -1 2189.14   11.42
   3  -5   0  532.37    6.99
   3  -5   1  282.76    5.03
   3  -5   2   35.28    1.78
   3  -5   3   17.42    1.27
   3  -5   4  171.78    4.06
   3  -4 -13   18.02    1.00
   3  -4 -12    1.96    0.49
   3  -4 -11   21.47    1.71
   3  -4 -10   68.94    3.29
   3  -4 -10   69.90    3.47
   3  -4  -9   12.06    1.42
   3  -4  -9   15.35    1.71
   3  -4  -8  222.07    6.19
   3  -4  -8  229.76    5.92
   3  -4  -8  226.84    6.16
   3  -4  -8  227.26    6.07
   3  -4  -7   40.18    2.54
   3  -4  -7   33.29    2.20
   3  -4  -7   39.70    2.36
   3  -4  -6  131.99    4.26
   3  -4  -6  130.76    3.70
   3  -4  -5   28.63    1.62
   3  -4  -5   28.64    1.89
   3  -4  -5   26.95    1.66
   3  -4  -5   26.73    1.86
   3  -4  -4   16.16    1.32
   3  -4  -4   16.62    1.13
   3  -4  -3    1.32    0.41
   3  -4  -3    1.76    0.37
   3  -4  -3    1.01    0.34
   3  -4  -2  584.87    6.98
   3  -4  -2  586.75    4.39
   3  -4  -2  602.80    5.25
   3  -4  -1  162.62    3.53
   3  -4  -1  158.59    3.03
   3  -4   0  273.84    4.42
   3  -4   1   81.13    2.36
   3  -4   2  475.33    5.68
   3  -4   3  254.11    4.18
   3  -3 -13   26.11    1.41
   3  -3 -12   21.70    1.63
   3  -3 -11   27.40    2.08
   3  -3 -11   29.71    2.24
   3  -3 -10  110.53    4.35
   3  -3 -10  106.32    4.38
   3  -3  -9    1.71    0.75
   3  -3  -9    1.84    0.66
   3  -3  -9    1.66    0.65
   3  -3  -8  139.92    4.89
   3  -3  -8  150.37    4.87
   3  -3  -8  142.69    4.83
   3  -3  -7   55.05    2.87
   3  -3  -6  122.71    3.92
   3  -3  -6  127.74    3.29
   3  -3  -5  181.85    3.60
   3  -3  -5  180.20    4.41
   3  -3  -5  169.41    4.06
   3  -3  -5  171.96    4.23
   3  -3  -5  187.05    3.95
   3  -3  -4  861.63    8.86
   3  -3  -4  831.83    8.72
   3  -3  -3  100.71    2.15
   3  -3  -3  101.55    2.83
   3  -3  -3  100.91    2.33
   3  -3  -2  115.71    2.80
   3  -3  -2  112.69    2.35
   3  -3  -2  117.32    1.96
   3  -3  -1   23.00    1.18
   3  -3  -1   23.83    1.16
   3  -3   0  206.44    3.31
   3  -3   1  239.25    3.41
   3  -3   2  318.03    3.85
   3  -3   3  525.59    4.97
   3  -2 -14    2.49    0.36
   3  -2 -13    6.88    0.85
   3  -2 -12  150.29    4.57
   3  -2 -12  163.95    4.86
   3  -2 -11   76.02    3.62
   3  -2 -11   77.05    3.71
   3  -2 -10  125.56    4.82
   3  -2 -10  121.10    4.76
   3  -2  -9   50.94    3.23
   3  -2  -9   50.41    3.00
   3  -2  -9   47.11    2.96
   3  -2  -8   70.28    3.37
   3  -2  -8   64.90    3.36
   3  -2  -7  199.66    5.04
   3  -2  -6    8.56    0.99
   3  -2  -5   67.45    2.57
   3  -2  -5   66.70    2.36
   3  -2  -5   66.71    2.50
   3  -2  -5   69.53    1.92
   3  -2  -4   88.80    2.33
   3  -2  -4   92.16    1.94
   3  -2  -4   87.52    2.70
   3  -2  -3   11.95    0.81
   3  -2  -3   11.61    0.89
   3  -2  -2   91.95    2.27
   3  -2  -2   88.16    2.16
   3  -2  -1  880.04    6.28
   3  -2  -1  889.21    7.07
   3  -2   0  121.87    2.10
   3  -2   0  131.76    2.93
   3  -2   1 1106.27    5.68
   3  -2   2  121.15    1.73
   3  -1 -14   27.18    1.29
   3  -1 -13   33.32    1.94
   3  -1 -12    4.13    0.88
   3  -1 -12    4.42    0.93
   3  -1 -11   28.93    2.32
   3  -1 -11   29.76    2.37
   3  -1 -10   43.72    2.92
   3  -1 -10   44.20    2.94
   3  -1  -9  199.98    6.03
   3  -1  -8   77.80    3.55
   3  -1  -7  133.87    4.36
   3  -1  -6  123.49    3.90
   3  -1  -5   35.79    1.53
   3  -1  -5   38.07    1.95
   3  -1  -4   30.29    1.54
   3  -1  -4   30.24    0.80
   3  -1  -3  378.77    4.79
   3  -1  -3  391.28    4.86
   3  -1  -2  108.06    2.47
   3  -1  -2  108.98    2.26
   3  -1  -1  486.51    4.06
   3  -1  -1  497.32    5.41
   3  -1   0  140.49    1.69
   3  -1   0  144.67    3.05
   3  -1   1 2539.10   13.86
   3  -1   7  235.86    6.58
   3   0 -14   17.62    1.14
   3   0 -13    1.63    0.51
   3   0 -13    2.06    0.57
   3   0 -12    2.59    0.75
   3   0 -12    1.75    0.71
   3   0 -11   38.53    2.73
   3   0 -11   36.10    2.66
   3   0 -10  258.09    7.05
   3   0  -9  143.14    5.12
   3   0  -9  151.78    5.53
   3   0  -8  260.33    6.80
   3   0  -7   31.24    2.22
   3   0  -6    9.60    1.16
   3   0  -5  906.40    6.63
   3   0  -5  903.62    9.84
   3   0  -4  350.73    5.39
   3   0  -3  597.99    6.42
   3   0  -2 3845.45   15.85
   3   0  -1 2684.64   13.00
   3   0   0  747.18    7.15
   3   0   1  908.44    8.24
   3   0   2  776.84    8.25
   3   0   3   33.95    1.87
   3   0   4   30.41    1.92
   3   0   5   48.87    2.64
   3   0   6  375.62    7.74
   3   1 -14    5.99    0.68
   3   1 -13    1.66    0.56
   3   1 -13    1.34    0.51
   3   1 -12   30.42    2.28
   3   1 -12   25.23    2.05
   3   1 -11   61.54    3.44
   3   1 -10  332.52    8.03
   3   1 -10  350.27    9.03
   3   1  -9   21.11    1.98
   3   1  -9   18.07    1.98
   3   1  -8    4.96    1.02
   3   1  -7   32.31    2.33
   3   1  -6   36.65    2.29
   3   1  -5  222.84    5.09
   3   1  -4  306.32    5.34
   3   1  -3  155.50    3.54
   3   1  -2  398.37    5.33
   3   1  -1   40.59    1.68
   3   1   0  430.38    5.57
   3   1   1  235.10    4.31
   3   1   2  294.27    5.09
   3   1   3  274.67    5.27
   3   1   4   15.23    1.36
   3   1   5   10.79    1.23
   3   2 -14   16.53    1.11
   3   2 -14   17.31    1.10
   3   2 -13   12.39    1.26
   3   2 -13   13.16    1.27
   3   2 -12    6.61    1.08
   3   2 -12    5.28    1.05
   3   2 -11    8.03    1.28
   3   2 -10   37.49    2.72
   3   2  -9    9.34    1.39
   3   2  -9    9.65    1.55
   3   2  -8   48.51    3.19
   3   2  -7   24.57    2.11
   3   2  -6   44.05    2.65
   3   2  -5   79.73    3.20
   3   2  -4  198.57    4.59
   3   2  -3   43.61    2.02
   3   2  -2   91.53    2.75
   3   2  -1 1216.43    9.75
   3   2   0   82.68    2.54
   3   2   1   85.54    2.64
   3   2   2  161.98    3.79
   3   2   3   38.69    1.95
   3   3 -14   21.80    1.19
   3   3 -14   21.35    1.13
   3   3 -13   16.15    1.36
   3   3 -13   14.87    1.31
   3   3 -12   17.66    1.71
   3   3 -12   14.17    1.57
   3   3 -11   38.50    2.67
   3   3 -10   30.59    2.43
   3   3  -9   60.42    3.31
   3   3  -9   63.67    3.99
   3   3  -8  218.10    6.94
   3   3  -8  216.33    5.89
   3   3  -7    9.06    1.37
   3   3  -6  114.98    4.37
   3   3  -5  339.35    6.92
   3   3  -4  328.66    6.23
   3   3  -3  321.79    5.91
   3   3  -2   26.60    1.61
   3   3  -1  360.68    5.64
   3   3   0  334.84    5.33
   3   3   1  209.31    4.26
   3   3   2   71.90    2.55
   3   4 -13    1.76    0.47
   3   4 -13    1.92    0.49
   3   4 -12    9.28    1.18
   3   4 -11    3.82    0.84
   3   4 -10    5.33    0.98
   3   4  -9  185.23    5.65
   3   4  -9  197.23    7.11
   3   4  -8  217.73    7.12
   3   4  -7   68.79    3.74
   3   4  -6  180.00    5.68
   3   4  -5  120.41    4.33
   3   4  -4   47.37    2.51
   3   4  -3  124.25    3.93
   3   4  -3  124.31    3.74
   3   4  -2   35.33    2.02
   3   4  -1  122.78    3.55
   3   4   0  140.70    3.64
   3   4   1  135.70    3.50
   3   5 -13    2.04    0.45
   3   5 -13    2.43    0.51
   3   5 -12    4.48    0.78
   3   5 -11    1.04    0.51
   3   5 -10    3.53    0.82
   3   5  -8  308.23    8.71
   3   5  -7    3.79    1.07
   3   5  -6  161.39    5.56
   3   5  -5   15.77    1.63
   3   5  -4   19.43    1.71
   3   5  -3  309.90    6.17
   3   5  -2  211.59    4.66
   3   5  -1   15.87    1.36
   3   6  -7   77.56    4.27
   3   6  -6   54.48    3.36
   3   6  -6   53.78    2.85
   3   6  -5  141.27    4.97
   3   6  -4  145.09    4.66
   3   7  -7    7.14    1.14
   3   7  -6   18.08    1.71
   3   8  -6   63.43    3.16
   4 -14   0   11.80    1.05
   4 -14   1    1.53    0.45
   4 -14   2    6.72    0.81
   4 -13  -5    1.40    0.33
   4 -13  -4   47.45    2.08
   4 -13  -3   20.32    1.48
   4 -13  -2   66.38    2.81
   4 -13  -2   69.39    2.80
   4 -13  -1   12.83    1.37
   4 -13  -1   14.10    1.28
   4 -13   0    8.51    1.18
   4 -13   1    3.80    0.82
   4 -13   2   39.40    2.44
   4 -13   3    3.66    0.75
   4 -13   4    6.99    0.92
   4 -13   5   11.61    0.97
   4 -12  -7    4.23    0.57
   4 -12  -6    2.09    0.51
   4 -12  -5    0.50    0.32
   4 -12  -4    4.04    0.83
   4 -12  -3   12.46    1.36
   4 -12  -3   13.29    1.54
   4 -12  -2  105.62    4.28
   4 -12  -2   91.64    4.01
   4 -12  -1    2.95    0.81
   4 -12  -1    3.94    0.91
   4 -12   0   34.56    2.67
   4 -12   0   33.50    2.38
   4 -12   1   78.94    4.05
   4 -12   1   77.02    3.47
   4 -12   2   20.14    2.05
   4 -12   3   41.98    2.83
   4 -12   4   13.42    1.36
   4 -12   4   12.87    1.49
   4 -12   5    1.98    0.50
   4 -12   5    2.13    0.63
   4 -12   6    4.61    0.74
   4 -12   6    3.84    0.61
   4 -12   7    8.35    0.82
   4 -11  -8    5.36    0.70
   4 -11  -7    4.04    0.75
   4 -11  -6    1.81    0.57
   4 -11  -5    0.96    0.54
   4 -11  -4    8.47    1.33
   4 -11  -3    2.54    0.83
   4 -11  -3    2.72    0.89
   4 -11  -2   87.99    4.29
   4 -11  -2   89.59    4.42
   4 -11  -1   77.32    4.17
   4 -11  -1   77.86    4.07
   4 -11   0   53.19    3.56
   4 -11   1    6.73    1.34
   4 -11   2  117.51    5.29
   4 -11   3   87.67    4.47
   4 -11   4   26.88    2.23
   4 -11   4   24.95    2.28
   4 -11   5   23.23    2.02
   4 -11   5   20.31    1.91
   4 -11   6   16.69    1.62
   4 -11   6   17.13    1.52
   4 -11   7   10.18    1.15
   4 -11   8    7.74    0.84
   4 -10  -9   32.84    1.67
   4 -10  -8    0.27    0.31
   4 -10  -7   11.46    1.40
   4 -10  -6   15.42    1.77
   4 -10  -5    4.07    1.05
   4 -10  -4   22.15    2.30
   4 -10  -3    4.65    1.02
   4 -10  -3    3.77    1.03
   4 -10  -2  163.93    6.03
   4 -10  -1    0.75    0.51
   4 -10   0  402.15    9.82
   4 -10   1   60.80    3.88
   4 -10   2   30.18    2.76
   4 -10   3   33.26    2.85
   4 -10   4   44.45    3.23
   4 -10   5   59.83    3.49
   4 -10   6    2.44    0.78
   4 -10   6    3.78    0.88
   4 -10   7    1.47    0.56
   4 -10   8    8.02    1.02
   4 -10   9    1.74    0.41
   4  -9 -10   14.40    1.03
   4  -9  -9    1.35    0.46
   4  -9  -8    3.48    0.83
   4  -9  -7   17.23    1.88
   4  -9  -6   18.59    2.05
   4  -9  -5   16.58    1.99
   4  -9  -4    7.95    1.44
   4  -9  -3  156.98    5.84
   4  -9  -3  156.98    5.63
   4  -9  -2  192.83    6.41
   4  -9  -2  177.74    6.22
   4  -9  -1  405.18    9.15
   4  -9  -1  416.22    9.62
   4  -9   0   15.58    1.83
   4  -9   0   16.95    2.01
   4  -9   0   15.09    1.87
   4  -9   1   33.96    2.68
   4  -9   1   33.03    2.79
   4  -9   2   99.70    4.48
   4  -9   2   98.47    4.83
   4  -9   3    6.00    1.22
   4  -9   4   71.63    4.07
   4  -9   5   74.02    4.01
   4  -9   6  173.67    5.66
   4  -9   7   17.99    1.88
   4  -9   8   31.45    2.18
   4  -9   9   31.06    1.78
   4  -8 -10    6.12    0.81
   4  -8  -9    2.49    0.62
   4  -8  -8   12.71    1.58
   4  -8  -7   84.68    4.26
   4  -8  -6   73.46    4.07
   4  -8  -5   11.65    1.61
   4  -8  -5    9.16    1.47
   4  -8  -4  120.40    4.86
   4  -8  -3   61.87    3.46
   4  -8  -3   61.16    2.83
   4  -8  -3   64.55    3.46
   4  -8  -3   54.59    3.53
   4  -8  -2   34.59    2.55
   4  -8  -2   36.22    2.15
   4  -8  -2   34.55    2.60
   4  -8  -2   31.10    2.58
   4  -8  -1    7.57    1.23
   4  -8  -1    6.45    1.20
   4  -8  -1    7.81    1.24
   4  -8   0   31.15    2.37
   4  -8   0   31.52    2.55
   4  -8   0   27.32    2.28
   4  -8   1  108.90    4.39
   4  -8   1  110.20    4.43
   4  -8   2   67.75    3.47
   4  -8   5   52.66    3.38
   4  -8   6   46.42    2.99
   4  -8   8    3.11    0.78
   4  -8   9    4.53    0.79
   4  -7 -11   12.06    0.83
   4  -7 -10   20.64    1.59
   4  -7 -10   19.56    1.21
   4  -7  -9   25.90    1.75
   4  -7  -9   23.12    1.99
   4  -7  -9   19.31    1.33
   4  -7  -8   30.57    2.03
   4  -7  -8   28.59    2.40
   4  -7  -7    3.64    0.78
   4  -7  -7    3.63    0.96
   4  -7  -6    7.16    1.24
   4  -7  -6    7.49    1.06
   4  -7  -6    7.90    1.35
   4  -7  -5    3.20    0.91
   4  -7  -5    3.61    0.75
   4  -7  -5    3.13    0.79
   4  -7  -4  160.06    5.28
   4  -7  -4  154.68    4.38
   4  -7  -4  154.68    5.64
   4  -7  -3  336.91    7.48
   4  -7  -3  327.15    7.93
   4  -7  -2  129.28    4.55
   4  -7  -2  128.66    4.82
   4  -7  -1  400.16    7.81
   4  -7  -1  367.81    7.96
   4  -7   0   11.35    1.34
   4  -7   0   10.41    1.33
   4  -7   1   33.51    2.23
   4  -7   2    1.24    0.49
   4  -7   8    2.87    0.77
   4  -7   9   11.99    1.26
   4  -6 -12    8.55    0.67
   4  -6 -11   16.00    1.22
   4  -6 -11   10.71    0.90
   4  -6 -10   15.01    1.37
   4  -6  -9    1.08    0.43
   4  -6  -9    1.18    0.54
   4  -6  -8   17.79    1.65
   4  -6  -8   18.71    1.91
   4  -6  -7   50.32    3.14
   4  -6  -7   49.54    2.68
   4  -6  -7   50.33    3.17
   4  -6  -6   14.00    1.62
   4  -6  -6   14.89    1.42
   4  -6  -6   14.03    1.68
   4  -6  -5   66.25    3.31
   4  -6  -5   64.83    3.53
   4  -6  -4  407.22    7.85
   4  -6  -4  396.15    8.35
   4  -6  -3  185.50    5.09
   4  -6  -3  175.79    5.31
   4  -6  -2   12.77    1.32
   4  -6  -2    3.65    0.80
   4  -6  -1  167.12    4.59
   4  -6   0  207.93    5.04
   4  -6   0  219.04    4.87
   4  -6   1    2.96    0.64
   4  -6   2   58.70    2.63
   4  -6   9   24.78    1.82
   4  -5 -12    2.52    0.50
   4  -5 -12    0.02    0.38
   4  -5 -11    2.23    0.61
   4  -5 -10    2.43    0.68
   4  -5  -9  103.09    3.99
   4  -5  -8   38.12    2.51
   4  -5  -8   38.74    2.46
   4  -5  -8   36.71    2.56
   4  -5  -8   38.89    2.43
   4  -5  -7  174.14    5.61
   4  -5  -7  171.96    4.95
   4  -5  -7  175.31    5.03
   4  -5  -7  173.73    5.59
   4  -5  -6  120.61    4.42
   4  -5  -6  119.35    3.76
   4  -5  -5   17.96    1.65
   4  -5  -5   17.78    1.34
   4  -5  -5   16.29    1.62
   4  -5  -4   22.42    1.72
   4  -5  -4   21.07    1.76
   4  -5  -3  282.16    5.82
   4  -5  -2 1054.60   10.73
   4  -5  -2 1043.67    8.51
   4  -5  -1   14.93    1.24
   4  -5  -1   15.85    1.17
   4  -5   0   27.20    1.63
   4  -5   0   28.37    1.73
   4  -5   1  144.38    3.66
   4  -5   2   29.27    1.63
   4  -4 -13   17.52    1.08
   4  -4 -13   13.62    0.91
   4  -4 -12    1.57    0.50
   4  -4 -11   51.13    2.69
   4  -4 -10    7.02    1.13
   4  -4 -10    8.35    1.26
   4  -4  -9   24.76    2.05
   4  -4  -9   23.32    2.00
   4  -4  -8  171.26    5.32
   4  -4  -8  186.96    5.43
   4  -4  -8  187.50    5.42
   4  -4  -7    7.59    1.15
   4  -4  -7    6.13    0.96
   4  -4  -7    5.78    0.94
   4  -4  -6    1.45    0.52
   4  -4  -6    1.25    0.48
   4  -4  -6    1.31    0.50
   4  -4  -5   62.40    2.84
   4  -4  -5   61.47    2.42
   4  -4  -5   58.48    2.81
   4  -4  -4  256.65    5.40
   4  -4  -4  261.08    4.29
   4  -4  -4  262.08    5.71
   4  -4  -3  172.49    3.39
   4  -4  -3  164.09    4.05
   4  -4  -2  150.98    3.67
   4  -4  -2  153.31    3.33
   4  -4  -1  143.18    3.42
   4  -4  -1  145.99    3.51
   4  -4   0  187.50    3.72
   4  -4   0  202.97    4.47
   4  -4   1   22.96    1.27
   4  -3 -13    4.51    0.68
   4  -3 -12    4.97    0.85
   4  -3 -11   14.13    1.53
   4  -3 -11   15.54    1.63
   4  -3 -10   38.16    2.58
   4  -3 -10   36.58    2.57
   4  -3  -9  431.37    8.62
   4  -3  -9  423.28    8.58
   4  -3  -8  123.01    4.60
   4  -3  -8  134.36    4.63
   4  -3  -8  125.66    4.48
   4  -3  -7   31.15    2.15
   4  -3  -6  108.42    3.89
   4  -3  -6  107.17    3.64
   4  -3  -6  113.54    3.70
   4  -3  -5   78.63    3.04
   4  -3  -5   74.10    2.90
   4  -3  -4   99.56    2.68
   4  -3  -4   99.54    3.17
   4  -3  -3  109.77    2.84
   4  -3  -3  112.12    3.11
   4  -3  -2   22.53    1.30
   4  -3  -2   21.97    1.30
   4  -3  -1   80.03    2.26
   4  -3  -1   87.60    2.68
   4  -3   0   56.60    1.75
   4  -3   0   57.74    2.34
   4  -3   1  266.62    3.45
   4  -3   1  259.90    5.32
   4  -2 -14    4.43    0.52
   4  -2 -13   53.96    2.36
   4  -2 -12   12.10    1.36
   4  -2 -12   12.63    1.43
   4  -2 -11  127.17    4.67
   4  -2 -11  118.77    4.60
   4  -2 -10   29.15    2.35
   4  -2 -10   25.76    2.23
   4  -2  -9   42.86    2.78
   4  -2  -9   43.27    2.95
   4  -2  -9   40.73    2.75
   4  -2  -8  125.91    4.49
   4  -2  -7   69.73    3.24
   4  -2  -6   45.15    2.14
   4  -2  -6   44.58    2.44
   4  -2  -5  183.60    4.10
   4  -2  -5  179.20    4.46
   4  -2  -4   85.66    2.65
   4  -2  -4   87.63    2.82
   4  -2  -3  378.43    5.42
   4  -2  -3  379.91    5.37
   4  -2  -2   81.78    2.25
   4  -2  -2   87.37    2.59
   4  -2  -1  348.11    4.11
   4  -2  -1  367.92    5.57
   4  -2   0  724.37    5.00
   4  -2   0  720.16    8.09
   4  -2   1 1114.94   10.78
   4  -2   2   26.33    1.81
   4  -2   5  122.86    4.71
   4  -2   6   96.27    4.40
   4  -1 -14    1.73    0.40
   4  -1 -13   14.42    1.31
   4  -1 -13   14.94    1.36
   4  -1 -12    2.01    0.68
   4  -1 -12    1.09    0.55
   4  -1 -11    3.14    0.87
   4  -1 -11    2.74    0.77
   4  -1 -10   82.67    3.96
   4  -1  -9  155.26    5.57
   4  -1  -9  151.95    5.24
   4  -1  -8  214.08    6.23
   4  -1  -8  207.54    5.76
   4  -1  -7   28.71    2.16
   4  -1  -6  120.23    4.07
   4  -1  -5  191.83    4.43
   4  -1  -4  383.45    5.91
   4  -1  -3  163.40    3.69
   4  -1  -2  171.46    3.74
   4  -1  -1   17.57    1.24
   4  -1   0    3.20    0.60
   4  -1   1  139.11    3.81
   4  -1   2  519.32    7.82
   4  -1   3  554.98    8.65
   4  -1   4   35.60    2.36
   4  -1   5  129.11    4.74
   4  -1   6  182.08    5.90
   4   0 -14    6.31    0.71
   4   0 -13    3.13    0.65
   4   0 -13    3.13    0.72
   4   0 -12   17.34    1.69
   4   0 -12   14.88    1.62
   4   0 -11   15.95    1.76
   4   0 -11   11.58    1.50
   4   0 -10   39.78    2.77
   4   0  -9  150.00    5.67
   4   0  -9  153.20    5.27
   4   0  -8   21.83    2.08
   4   0  -8   22.12    1.91
   4   0  -7    0.42    0.37
   4   0  -6    7.12    1.08
   4   0  -5   40.22    2.16
   4   0  -4  178.55    4.22
   4   0  -3   16.75    1.26
   4   0  -2  240.71    4.66
   4   0  -1  651.66    7.67
   4   0   0   92.08    3.00
   4   0   1  380.28    6.37
   4   0   2   96.28    3.37
   4   0   3  182.11    4.96
   4   0   4   13.07    1.45
   4   0   5   39.72    2.60
   4   1 -14   21.55    1.28
   4   1 -14   21.38    1.29
   4   1 -13   11.68    1.24
   4   1 -13   12.14    1.27
   4   1 -12    4.78    1.00
   4   1 -12    5.43    0.97
   4   1 -11    0.94    0.62
   4   1 -10   46.35    2.99
   4   1  -9   75.98    4.24
   4   1  -9   77.47    3.75
   4   1  -8   92.42    4.40
   4   1  -8   93.88    3.85
   4   1  -7  132.22    4.91
   4   1  -6  364.06    7.55
   4   1  -5  141.04    4.24
   4   1  -4  210.39    4.85
   4   1  -3  453.39    6.79
   4   1  -2  986.66    9.84
   4   1  -1   26.46    1.62
   4   1   0 1077.57   10.43
   4   1   1  653.87    8.51
   4   1   2  101.82    3.53
   4   1   3   23.03    1.80
   4   1   4   21.23    1.81
   4   2 -14   13.68    0.98
   4   2 -14   14.80    1.06
   4   2 -13    0.21    0.32
   4   2 -13    0.90    0.48
   4   2 -12   22.14    1.87
   4   2 -11  135.89    4.91
   4   2 -10   29.42    2.35
   4   2  -9   85.11    4.56
   4   2  -9   79.35    3.70
   4   2  -8   38.41    2.95
   4   2  -8   35.93    2.35
   4   2  -7   74.51    3.81
   4   2  -6   75.40    3.59
   4   2  -5  422.51    7.73
   4   2  -5  425.46    7.89
   4   2  -4   13.44    1.35
   4   2  -3  302.51    5.90
   4   2  -2   36.99    2.01
   4   2  -1   28.39    1.76
   4   2   0  276.04    5.52
   4   2   1  633.59    8.48
   4   2   2  236.54    5.40
   4   2   3   17.20    1.53
   4   3 -14   15.35    0.94
   4   3 -14   16.37    1.06
   4   3 -13   17.00    1.33
   4   3 -13   15.35    1.37
   4   3 -12    7.89    1.08
   4   3 -11    2.70    0.78
   4   3 -10   66.02    3.41
   4   3  -9   25.29    2.57
   4   3  -9   25.18    2.04
   4   3  -8   38.78    3.02
   4   3  -7    0.78    0.67
   4   3  -6   78.47    3.83
   4   3  -5  170.16    5.19
   4   3  -4   69.41    3.19
   4   3  -3   14.45    1.41
   4   3  -2  247.40    5.50
   4   3  -1   34.34    2.02
   4   3   0  371.81    6.61
   4   3   1   11.95    1.22
   4   3   2    5.20    0.86
   4   4 -13    1.33    0.40
   4   4 -13    1.09    0.41
   4   4 -12    2.27    0.57
   4   4 -11    0.71    0.40
   4   4 -10   47.75    2.74
   4   4  -8  157.11    6.29
   4   4  -7   11.68    1.67
   4   4  -6  125.79    5.01
   4   4  -5   61.65    3.30
   4   4  -4   15.91    1.59
   4   4  -3   77.96    3.44
   4   4  -3   75.16    3.19
   4   4  -2  107.58    3.91
   4   4  -1  182.07    4.90
   4   4   0  205.70    5.08
   4   5 -13   14.20    1.14
   4   5  -8  228.89    7.65
   4   5  -7   20.81    2.26
   4   5  -6   99.79    4.58
   4   5  -5  248.00    6.78
   4   5  -4    2.09    0.70
   4   5  -3  122.75    4.20
   4   5  -2  243.15    6.18
   4   5  -1   68.85    3.18
   4   6 -13    2.84    0.45
   4   6  -7  105.34    5.06
   4   6  -6   81.59    4.23
   4   6  -5   77.99    3.86
   5 -14   1    2.10    0.44
   5 -13  -5   12.66    0.96
   5 -13  -4   64.20    2.44
   5 -13  -3   31.56    1.85
   5 -13  -2   22.21    1.56
   5 -13  -2   21.88    1.59
   5 -13  -1   51.81    2.58
   5 -13  -1   53.40    2.47
   5 -13   0    2.41    0.65
   5 -13   0    1.36    0.41
   5 -13   1   10.65    1.26
   5 -13   2    7.76    1.04
   5 -13   3   43.58    2.27
   5 -13   4   17.42    1.27
   5 -12  -7   12.06    0.94
   5 -12  -6    8.33    0.96
   5 -12  -5    4.60    0.82
   5 -12  -4    0.42    0.34
   5 -12  -3   50.24    2.59
   5 -12  -3   49.15    2.88
   5 -12  -2   72.92    3.44
   5 -12  -2   73.24    3.58
   5 -12  -1   42.94    2.81
   5 -12  -1   43.55    2.76
   5 -12   0   67.78    3.62
   5 -12   0   65.41    3.31
   5 -12   1    3.48    0.93
   5 -12   1    3.63    0.81
   5 -12   2  100.71    4.33
   5 -12   3   45.29    2.39
   5 -12   3   44.73    2.76
   5 -12   4   11.14    1.17
   5 -12   4   10.31    1.22
   5 -12   5   38.98    2.03
   5 -12   5   36.40    1.99
   5 -12   6   56.23    2.14
   5 -11  -8   16.23    1.18
   5 -11  -7   12.55    1.26
   5 -11  -6   20.15    1.79
   5 -11  -5    4.86    1.00
   5 -11  -4    7.30    1.28
   5 -11  -3   81.86    3.78
   5 -11  -3   83.89    4.21
   5 -11  -2   10.59    1.51
   5 -11  -2    9.38    1.46
   5 -11  -1   19.11    2.07
   5 -11   0   73.47    4.09
   5 -11   1   59.92    3.72
   5 -11   2   21.89    2.25
   5 -11   3   16.47    1.88
   5 -11   4   11.58    1.49
   5 -11   5   69.85    3.28
   5 -11   5   66.06    3.14
   5 -11   6   15.05    1.40
   5 -11   6   13.44    1.19
   5 -11   7    0.19    0.29
   5 -10  -9    4.77    0.65
   5 -10  -8    3.73    0.72
   5 -10  -7   18.27    1.76
   5 -10  -6   30.13    2.46
   5 -10  -5    0.85    0.58
   5 -10  -4   37.69    2.96
   5 -10  -3   32.76    2.56
   5 -10  -2  145.12    5.65
   5 -10  -1  227.41    7.26
   5 -10   0   60.40    3.84
   5 -10   1    7.53    1.39
   5 -10   2   59.25    3.77
   5 -10   3   13.23    1.81
   5 -10   4   22.69    2.23
   5 -10   5   24.87    2.16
   5 -10   6    6.74    1.01
   5 -10   7    4.47    0.81
   5 -10   8    1.39    0.42
   5  -9 -10    0.88    0.30
   5  -9  -9    0.08    0.22
   5  -9  -8   25.84    2.07
   5  -9  -7   33.13    2.56
   5  -9  -6   70.43    2.97
   5  -9  -6   61.41    3.72
   5  -9  -5  214.58    5.34
   5  -9  -5  211.29    6.98
   5  -9  -4  150.35    4.58
   5  -9  -3   49.18    3.19
   5  -9  -2   27.70    2.43
   5  -9  -2   26.01    2.38
   5  -9  -1   88.22    4.29
   5  -9  -1   83.42    4.36
   5  -9  -1   76.09    4.25
   5  -9   0    7.13    1.36
   5  -9   0    4.71    1.01
   5  -9   1   67.79    4.03
   5  -9   2   46.22    3.36
   5  -9   3   83.54    4.46
   5  -9   4   30.68    2.65
   5  -9   5   75.47    3.91
   5  -9   6   17.46    1.73
   5  -9   7    7.54    1.13
   5  -9   8    1.30    0.42
   5  -8 -10    2.59    0.54
   5  -8  -9    4.07    0.69
   5  -8  -9    3.75    0.80
   5  -8  -8   21.86    1.63
   5  -8  -8   19.27    1.89
   5  -8  -7   35.62    2.21
   5  -8  -7   31.37    2.58
   5  -8  -6   21.53    1.77
   5  -8  -6   20.41    2.16
   5  -8  -5   22.49    1.82
   5  -8  -5   21.31    2.23
   5  -8  -4    2.85    0.81
   5  -8  -4    3.15    0.76
   5  -8  -4    2.44    0.86
   5  -8  -3  354.22    8.34
   5  -8  -3  354.64    7.10
   5  -8  -3  361.53    8.30
   5  -8  -3  341.45    8.95
   5  -8  -2   89.73    4.14
   5  -8  -2   90.18    4.29
   5  -8  -2   81.74    4.30
   5  -8  -1   35.86    2.62
   5  -8  -1   34.10    2.71
   5  -8   0  136.23    4.93
   5  -8   0  131.28    5.20
   5  -8   1  131.64    5.12
   5  -8   3   37.58    2.88
   5  -8   6   19.67    1.93
   5  -8   8   13.16    1.33
   5  -8   9    0.18    0.19
   5  -7 -11    8.47    0.80
   5  -7 -10    3.02    0.63
   5  -7  -9    3.99    0.74
   5  -7  -9    3.25    0.76
   5  -7  -8   76.15    3.28
   5  -7  -8   75.22    3.79
   5  -7  -7   18.72    1.66
   5  -7  -7   18.60    2.01
   5  -7  -6    7.03    1.20
   5  -7  -6    8.27    1.15
   5  -7  -6    8.91    1.46
   5  -7  -5  111.52    4.68
   5  -7  -5  110.65    3.96
   5  -7  -5  104.64    4.92
   5  -7  -4  109.12    4.45
   5  -7  -4  111.45    3.90
   5  -7  -4  112.89    4.99
   5  -7  -3    4.62    0.93
   5  -7  -3    3.68    0.74
   5  -7  -3    4.36    0.99
   5  -7  -2   85.93    3.76
   5  -7  -2   88.04    3.40
   5  -7  -2   86.83    4.13
   5  -7  -1   69.88    3.34
   5  -7   0    7.68    1.08
   5  -7   1    1.43    0.53
   5  -7   2  145.80    5.32
   5  -7   3   30.38    2.63
   5  -7   4   19.46    2.20
   5  -7   8    7.50    1.06
   5  -6 -12    0.76    0.33
   5  -6 -11    0.16    0.29
   5  -6 -10    2.22    0.61
   5  -6  -9   22.38    1.82
   5  -6  -8   71.17    3.30
   5  -6  -8   70.91    3.62
   5  -6  -7  244.96    7.01
   5  -6  -7  233.39    5.92
   5  -6  -7  235.29    6.79
   5  -6  -6   97.05    4.32
   5  -6  -6   98.29    3.76
   5  -6  -6   96.11    4.58
   5  -6  -6   97.32    4.35
   5  -6  -5   49.09    2.94
   5  -6  -5   53.68    2.70
   5  -6  -5   48.51    3.13
   5  -6  -4   29.31    2.18
   5  -6  -4   27.55    2.29
   5  -6  -3  289.23    6.57
   5  -6  -3  308.18    7.45
   5  -6  -2  343.11    6.89
   5  -6  -1   39.50    2.28
   5  -6  -1   41.25    2.23
   5  -6   0    2.53    0.60
   5  -6   0    4.67    0.84
   5  -6   1   55.94    3.02
   5  -6   2   52.39    3.10
   5  -6   3  169.17    5.89
   5  -6   8   10.82    1.28
   5  -5 -12    2.29    0.50
   5  -5 -12   -0.76    0.57
   5  -5 -11   20.43    1.62
   5  -5 -10  108.23    4.02
   5  -5  -9   35.30    2.38
   5  -5  -9   35.69    2.28
   5  -5  -8   14.67    1.56
   5  -5  -7  174.05    5.80
   5  -5  -7  177.70    5.18
   5  -5  -7  180.22    5.66
   5  -5  -6   75.96    3.62
   5  -5  -6   70.72    3.14
   5  -5  -6   68.01    3.55
   5  -5  -5    1.13    0.49
   5  -5  -5    0.74    0.50
   5  -5  -4  375.82    7.26
   5  -5  -4  372.12    7.80
   5  -5  -3   47.84    2.48
   5  -5  -2  196.40    4.77
   5  -5  -2  208.13    4.60
   5  -5  -1   13.43    1.20
   5  -5  -1   13.15    1.28
   5  -5   0   20.68    1.41
   5  -5   0   20.09    1.66
   5  -5   1  121.03    4.33
   5  -5   2    9.84    1.35
   5  -5   3  130.68    5.08
   5  -5   4    6.46    1.36
   5  -5   5  214.22    7.08
   5  -4 -13   53.18    1.96
   5  -4 -13   40.20    1.46
   5  -4 -12    3.49    0.69
   5  -4 -11    3.65    0.80
   5  -4 -11    3.34    0.81
   5  -4 -10   34.23    2.38
   5  -4 -10   35.11    2.36
   5  -4  -9  168.25    5.30
   5  -4  -9  166.62    5.12
   5  -4  -8  268.48    6.58
   5  -4  -8  281.43    6.42
   5  -4  -7   99.95    3.86
   5  -4  -7   93.49    4.00
   5  -4  -6  149.05    4.87
   5  -4  -6  137.98    4.69
   5  -4  -5  416.74    7.69
   5  -4  -5  414.86    7.86
   5  -4  -4  206.45    5.05
   5  -4  -3   46.61    2.12
   5  -4  -3   45.37    2.22
   5  -4  -2  225.85    4.63
   5  -4  -2  226.18    4.85
   5  -4  -1  233.51    4.40
   5  -4  -1  231.59    5.23
   5  -4   0    4.73    0.85
   5  -4   1  132.22    4.38
   5  -4   2  344.40    7.52
   5  -4   3   46.48    2.94
   5  -4   4    3.87    0.96
   5  -4   5    0.41    0.51
   5  -3 -13   11.21    1.04
   5  -3 -12   22.29    1.73
   5  -3 -12   19.84    1.60
   5  -3 -11    7.65    1.16
   5  -3 -11    7.50    1.10
   5  -3 -10   41.95    2.74
   5  -3 -10   41.12    2.67
   5  -3  -9  260.93    6.96
   5  -3  -9  278.35    6.82
   5  -3  -8   29.35    2.18
   5  -3  -8   27.42    2.15
   5  -3  -8   26.91    2.07
   5  -3  -7   13.08    1.39
   5  -3  -6  194.61    5.14
   5  -3  -5  138.67    3.80
   5  -3  -5  140.30    4.24
   5  -3  -4   58.78    2.41
   5  -3  -4   56.16    2.50
   5  -3  -3  108.35    3.32
   5  -3  -3  110.61    3.24
   5  -3  -2  121.80    3.10
   5  -3  -2  125.38    3.62
   5  -3  -1  411.21    5.15
   5  -3  -1  404.13    6.83
   5  -3   0   38.80    2.23
   5  -3   1  413.65    7.61
   5  -3   2  255.79    6.35
   5  -3   3  486.46    9.25
   5  -3   4  149.19    5.45
   5  -3   5  121.00    5.14
   5  -2 -14    4.34    0.53
   5  -2 -13    1.13    0.44
   5  -2 -13    1.63    0.50
   5  -2 -12    3.07    0.68
   5  -2 -12    3.34    0.78
   5  -2 -11    0.57    0.43
   5  -2 -11    0.25    0.49
   5  -2 -10  161.66    5.40
   5  -2 -10  150.96    5.21
   5  -2  -9    8.50    1.26
   5  -2  -8   57.69    3.34
   5  -2  -8   64.52    3.20
   5  -2  -7   16.78    1.74
   5  -2  -6   90.45    3.35
   5  -2  -6   86.02    3.16
   5  -2  -5   15.25    1.34
   5  -2  -4  786.63    9.11
   5  -2  -3  273.73    5.44
   5  -2  -3  288.25    4.97
   5  -2  -2  138.34    3.07
   5  -2  -2  132.06    3.76
   5  -2  -1   23.95    1.68
   5  -2   0  283.11    6.00
   5  -2   1  182.69    5.03
   5  -2   2   12.99    1.44
   5  -2   3    2.64    0.77
   5  -2   4   30.55    2.45
   5  -2   5   50.77    3.28
   5  -1 -14    0.09    0.22
   5  -1 -13    8.06    0.98
   5  -1 -13    7.53    0.98
   5  -1 -12   17.69    1.65
   5  -1 -12   15.16    1.56
   5  -1 -11   11.68    1.49
   5  -1 -11   11.00    1.44
   5  -1 -10  146.14    5.15
   5  -1  -9  239.41    7.26
   5  -1  -9  235.69    6.36
   5  -1  -8  184.73    6.16
   5  -1  -8  184.02    5.37
   5  -1  -7   76.41    3.71
   5  -1  -6   75.21    3.22
   5  -1  -5   72.37    3.05
   5  -1  -4  165.34    4.36
   5  -1  -3   73.63    2.90
   5  -1  -2  560.12    7.89
   5  -1  -1  952.13   10.55
   5  -1   0  257.46    5.74
   5  -1   1  167.20    4.86
   5  -1   2   36.70    2.39
   5  -1   3   12.75    1.50
   5  -1   4   79.93    3.85
   5  -1   5   31.49    2.56
   5   0 -14   30.58    1.47
   5   0 -14   29.79    1.48
   5   0 -13    5.37    0.84
   5   0 -13    3.23    0.70
   5   0 -12   20.08    1.77
   5   0 -12   17.29    1.67
   5   0 -11   31.05    2.37
   5   0 -10  326.41    7.66
   5   0  -9   40.29    3.13
   5   0  -9   40.22    2.65
   5   0  -8   52.93    3.42
   5   0  -8   55.24    2.94
   5   0  -7    6.58    1.17
   5   0  -6   38.54    2.43
   5   0  -5   40.62    2.39
   5   0  -4  206.60    5.10
   5   0  -3  238.31    5.35
   5   0  -2   14.41    1.38
   5   0  -1 1134.53   11.81
   5   0   0  365.04    6.93
   5   0   1  140.11    4.49
   5   0   2   44.83    2.68
   5   0   3   94.58    4.05
   5   0   4  224.47    6.50
   5   1 -14   14.38    1.00
   5   1 -14   15.40    1.09
   5   1 -13   10.39    1.09
   5   1 -13    8.94    1.09
   5   1 -12   35.38    2.28
   5   1 -12   33.26    2.35
   5   1 -11   38.68    2.57
   5   1 -10   63.00    3.33
   5   1  -9  127.31    5.65
   5   1  -9  118.28    4.43
   5   1  -8  148.27    5.83
   5   1  -8  146.33    4.67
   5   1  -7   18.16    1.97
   5   1  -6  106.03    4.21
   5   1  -5   86.05    3.62
   5   1  -4    0.34    0.37
   5   1  -3   49.25    2.56
   5   1  -2  630.82    9.10
   5   1  -1   78.70    3.24
   5   1   0   79.41    3.31
   5   1   1  117.32    4.16
   5   1   2  163.51    5.11
   5   1   3   54.52    3.08
   5   2 -14    1.85    0.36
   5   2 -14    2.58    0.48
   5   2 -13    2.43    0.52
   5   2 -13    2.69    0.65
   5   2 -12   19.03    1.64
   5   2 -11    4.53    0.89
   5   2 -10  144.63    4.85
   5   2  -9   89.21    4.78
   5   2  -9   93.99    3.82
   5   2  -8   51.36    3.56
   5   2  -7   34.48    2.77
   5   2  -6  127.73    4.94
   5   2  -5   70.88    3.49
   5   2  -4  154.71    4.91
   5   2  -3   63.57    3.05
   5   2  -2  164.60    4.82
   5   2  -1 1209.94   13.19
   5   2   0   12.00    1.35
   5   2   1  284.61    6.65
   5   2   2   90.23    3.80
   5   3 -14    9.02    0.78
   5   3 -13   31.72    1.63
   5   3 -13   30.52    1.86
   5   3 -12   11.73    1.20
   5   3 -11   26.85    1.97
   5   3 -10    7.55    1.13
   5   3  -8   50.00    3.57
   5   3  -7   24.47    2.42
   5   3  -6  289.02    7.76
   5   3  -5  118.15    4.72
   5   3  -5  121.18    4.75
   5   3  -4   70.66    3.54
   5   3  -3  400.53    8.16
   5   3  -2  256.19    6.35
   5   3  -1   44.76    2.64
   5   3   0   41.83    2.57
   5   3   1   96.72    3.90
   5   4 -13   22.13    1.49
   5   4  -8   99.79    5.12
   5   4  -7   51.80    3.58
   5   4  -6  233.45    7.19
   5   4  -5  111.71    4.72
   5   4  -4    0.06    0.40
   5   4  -4    0.59    0.44
   5   4  -3    3.85    0.96
   5   4  -2  109.93    4.40
   5   4  -1   64.46    3.30
   5   4   0   40.52    2.57
   5   5 -13    2.56    0.51
   5   5  -7   14.54    1.92
   5   5  -6  165.53    6.20
   5   5  -5   91.12    4.37
   5   5  -4  232.31    6.63
   5   5  -3   91.03    4.26
   5   5  -2  161.77    5.49
   6 -13  -4   18.85    1.28
   6 -13  -3   18.53    1.38
   6 -13  -2   50.96    2.12
   6 -13  -2   55.91    2.43
   6 -13  -1   21.71    1.55
   6 -13  -1   20.94    1.49
   6 -13   0   14.96    1.34
   6 -13   0   13.77    1.17
   6 -13   1   13.31    1.26
   6 -13   2    3.40    0.63
   6 -13   3   36.65    1.81
   6 -12  -6    7.15    0.86
   6 -12  -5   23.67    1.72
   6 -12  -4   22.48    1.82
   6 -12  -3   39.55    2.50
   6 -12  -2   45.64    2.58
   6 -12  -2   44.81    2.71
   6 -12  -1   14.76    1.59
   6 -12  -1   12.37    1.46
   6 -12   0    0.92    0.45
   6 -12   1    0.77    0.53
   6 -12   2    8.07    0.97
   6 -12   2    7.06    1.09
   6 -12   3   17.26    1.39
   6 -12   3   17.08    1.57
   6 -12   4   11.00    1.06
   6 -12   4    9.26    1.04
   6 -12   5    3.37    0.53
   6 -11  -8   14.74    1.06
   6 -11  -7   27.28    1.78
   6 -11  -6    9.82    1.22
   6 -11  -5    2.06    0.66
   6 -11  -4   30.98    2.46
   6 -11  -3    9.34    1.24
   6 -11  -3    8.06    1.33
   6 -11  -2   26.46    2.24
   6 -11  -1   39.50    2.82
   6 -11   0    4.64    1.05
   6 -11   1    5.74    1.16
   6 -11   2    3.02    0.91
   6 -11   3   37.46    2.62
   6 -11   4   87.47    3.66
   6 -11   5   13.55    1.32
   6 -11   5   13.25    1.27
   6 -11   6    7.40    0.85
   6 -10  -9    1.76    0.40
   6 -10  -8   15.50    1.36
   6 -10  -7   24.57    1.96
   6 -10  -6   14.55    1.67
   6 -10  -5   52.22    3.33
   6 -10  -4   28.72    2.54
   6 -10  -3   45.19    2.96
   6 -10  -2  163.38    5.90
   6 -10  -1   15.37    1.91
   6 -10   0   83.02    4.38
   6 -10   1   93.69    4.65
   6 -10   2   33.75    2.77
   6 -10   3    9.49    1.46
   6 -10   4   67.92    3.55
   6 -10   5   29.55    2.11
   6 -10   6   12.31    1.29
   6 -10   6   11.63    1.11
   6 -10   7    1.18    0.40
   6  -9  -9    1.30    0.41
   6  -9  -8   12.63    1.13
   6  -9  -8   11.73    1.35
   6  -9  -7   24.87    1.72
   6  -9  -7   26.60    2.25
   6  -9  -6   12.25    1.29
   6  -9  -6   11.21    1.56
   6  -9  -5   36.23    2.29
   6  -9  -5   33.45    2.77
   6  -9  -3   22.10    2.15
   6  -9  -2   15.24    1.85
   6  -9  -1  120.82    5.25
   6  -9   4   27.89    2.45
   6  -9   5    1.23    0.55
   6  -9   6    8.94    1.12
   6  -9   7    1.55    0.47
   6  -8 -10    5.86    0.70
   6  -8  -9    9.20    1.01
   6  -8  -9    8.01    1.04
   6  -8  -8    3.51    0.74
   6  -8  -8    3.05    0.77
   6  -8  -7   23.52    1.83
   6  -8  -7   21.73    2.12
   6  -8  -6   49.12    2.71
   6  -8  -6   48.61    3.26
   6  -8  -5  349.88    7.26
   6  -8  -4   39.03    2.47
   6  -8  -3   34.32    2.62
   6  -8  -3   28.85    2.15
   6  -8  -3   32.34    2.54
   6  -8  -3   34.61    2.94
   6  -8  -2    3.94    0.88
   6  -8  -2    1.29    0.42
   6  -8  -1   33.65    2.83
   6  -8   0   43.85    3.14
   6  -8   1   36.99    2.88
   6  -8   6   28.49    2.10
   6  -8   8    1.73    0.44
   6  -7 -11    3.78    0.57
   6  -7 -10   11.49    1.14
   6  -7  -9    6.32    0.96
   6  -7  -8    0.30    0.43
   6  -7  -8   -0.04    0.47
   6  -7  -7    6.54    1.06
   6  -7  -7    6.16    1.15
   6  -7  -6    1.32    0.62
   6  -7  -6    0.97    0.64
   6  -7  -5   39.97    2.87
   6  -7  -5   40.05    2.50
   6  -7  -5   39.44    3.12
   6  -7  -4   64.65    3.51
   6  -7  -4   64.19    3.12
   6  -7  -4   64.19    3.86
   6  -7  -3   40.64    2.70
   6  -7  -3   40.66    2.47
   6  -7  -3   37.87    2.93
   6  -7  -2  185.57    5.52
   6  -7  -2  180.13    5.16
   6  -7   1  247.79    7.01
   6  -7   2   32.51    2.71
   6  -7   8    1.72    0.44
   6  -6 -12   12.27    0.93
   6  -6 -11    9.89    1.04
   6  -6 -10   45.48    2.45
   6  -6  -9   87.08    3.60
   6  -6  -8   50.32    2.81
   6  -6  -7   56.55    2.99
   6  -6  -7   52.36    3.15
   6  -6  -6   41.73    2.90
   6  -6  -6   43.41    2.60
   6  -6  -6   38.16    2.94
   6  -6  -5   47.20    2.98
   6  -6  -5   49.92    2.74
   6  -6  -5   48.86    3.26
   6  -6  -4  106.92    4.25
   6  -6  -4  104.82    3.86
   6  -6  -4  102.06    4.62
   6  -6  -3   79.99    3.51
   6  -6  -3   79.44    3.32
   6  -6  -2    8.01    1.08
   6  -6  -2    5.89    0.91
   6  -6  -1    2.82    0.68
   6  -6   0  257.84    6.69
   6  -6   1   55.14    3.28
   6  -6   2   40.91    3.03
   6  -6   3    6.65    1.30
   6  -5 -12    0.95    0.36
   6  -5 -11    8.43    1.07
   6  -5 -10   29.03    2.12
   6  -5  -9  152.29    4.95
   6  -5  -8   11.32    1.42
   6  -5  -7  193.76    5.51
   6  -5  -7  170.85    5.93
   6  -5  -6  115.42    4.65
   6  -5  -6  110.83    4.07
   6  -5  -5   33.80    2.38
   6  -5  -5   35.39    2.25
   6  -5  -5   33.75    2.56
   6  -5  -4   10.52    1.28
   6  -5  -4   14.76    1.42
   6  -5  -3  167.04    4.72
   6  -5  -2   35.47    2.05
   6  -5  -2   32.71    2.12
   6  -5  -1    1.40    0.54
   6  -5   0  112.67    4.39
   6  -5   1  224.99    6.48
   6  -5   2   67.53    3.74
   6  -5   3   82.91    4.38
   6  -4 -13    6.31    0.70
   6  -4 -12   15.22    1.31
   6  -4 -11   11.85    1.34
   6  -4 -11   11.82    1.21
   6  -4 -10   11.44    1.42
   6  -4 -10   12.10    1.34
   6  -4  -9   37.24    2.50
   6  -4  -8   19.62    1.82
   6  -4  -7   89.94    3.73
   6  -4  -6   40.69    2.44
   6  -4  -6   37.52    2.57
   6  -4  -5  107.66    4.07
   6  -4  -4   64.28    2.83
   6  -4  -4   61.62    2.86
   6  -4  -3   86.08    3.34
   6  -4  -3   87.26    3.16
   6  -4  -2   90.61    2.97
   6  -4  -2   81.46    3.35
   6  -4  -1   22.83    1.88
   6  -4   0  140.21    4.90
   6  -4   1   36.86    2.60
   6  -4   2   67.38    3.72
   6  -4   3  101.95    4.78
   6  -4   4  278.69    8.13
   6  -3 -13   29.33    1.61
   6  -3 -12    1.51    0.59
   6  -3 -12    0.66    0.41
   6  -3 -11   28.86    2.16
   6  -3 -11   24.15    1.85
   6  -3 -10   12.19    1.51
   6  -3 -10   10.25    1.31
   6  -3  -9  385.91    8.09
   6  -3  -9  370.51    7.60
   6  -3  -8  182.47    5.43
   6  -3  -7  145.52    4.66
   6  -3  -7  145.73    5.24
   6  -3  -6   25.46    1.87
   6  -3  -6   25.19    1.99
   6  -3  -5   88.06    3.44
   6  -3  -4    5.57    0.91
   6  -3  -3    7.58    1.07
   6  -3  -2   18.61    1.64
   6  -3  -1    0.89    0.39
   6  -3   0  173.46    5.35
   6  -3   1   51.42    3.08
   6  -3   2    4.28    0.98
   6  -3   3    8.27    1.37
   6  -3   4    3.16    0.96
   6  -2 -14    7.69    0.66
   6  -2 -13    0.11    0.30
   6  -2 -13    0.52    0.36
   6  -2 -12   16.97    1.54
   6  -2 -12   15.75    1.42
   6  -2 -11    0.03    0.40
   6  -2 -11    0.02    0.45
   6  -2 -10  272.69    6.82
   6  -2 -10  244.02    6.40
   6  -2  -9   86.09    3.86
   6  -2  -8  124.31    5.23
   6  -2  -8  123.53    4.42
   6  -2  -7   15.97    1.53
   6  -2  -7   14.86    1.75
   6  -2  -6   71.82    3.34
   6  -2  -5   42.94    2.50
   6  -2  -4  102.89    3.78
   6  -2  -3   25.16    1.91
   6  -2  -2  157.19    4.74
   6  -2  -1  311.95    6.90
   6  -2   0   22.53    1.97
   6  -2   1    3.68    0.88
   6  -2   2   32.25    2.56
   6  -2   3   32.24    2.64
   6  -2   4   29.16    2.58
   6  -1 -14    1.35    0.33
   6  -1 -13    0.89    0.36
   6  -1 -13    1.27    0.43
   6  -1 -12   12.14    1.33
   6  -1 -12   12.28    1.34
   6  -1 -11   28.95    2.18
   6  -1 -11   27.20    2.18
   6  -1 -10   49.66    2.91
   6  -1  -9  186.97    6.69
   6  -1  -9  184.06    5.52
   6  -1  -8   89.02    4.53
   6  -1  -8   79.27    3.47
   6  -1  -7   14.38    1.40
   6  -1  -7   16.79    1.91
   6  -1  -6    4.81    0.94
   6  -1  -5  123.85    4.38
   6  -1  -4   40.78    2.46
   6  -1  -3    9.38    1.22
   6  -1  -2   73.31    3.33
   6  -1  -1  216.82    5.81
   6  -1   0   68.27    3.40
   6  -1   1  197.30    5.98
   6  -1   2    6.22    1.13
   6  -1   3   43.12    3.04
   6  -1   4   80.16    4.22
   6   0 -14    8.07    0.70
   6   0 -14    7.37    0.71
   6   0 -13    4.70    0.72
   6   0 -13    4.22    0.73
   6   0 -12   14.82    1.42
   6   0 -12   12.76    1.41
   6   0 -11    4.71    0.94
   6   0 -10    4.10    0.94
   6   0  -9   53.82    2.93
   6   0  -8    9.80    1.65
   6   0  -8    7.82    1.07
   6   0  -7   31.44    2.04
   6   0  -7   30.08    2.57
   6   0  -6  233.29    6.55
   6   0  -5  156.47    5.13
   6   0  -4  364.77    7.61
   6   0  -3  442.91    8.34
   6   0  -2   20.01    1.83
   6   0  -1  228.68    6.09
   6   0   0   31.07    2.33
   6   0   1    7.39    1.25
   6   0   2   72.81    3.78
   6   0   3   91.37    4.41
   6   1 -14   12.72    0.91
   6   1 -13   36.69    1.83
   6   1 -13   37.30    2.01
   6   1 -12   13.36    1.31
   6   1 -11   82.00    3.47
   6   1 -10    2.56    0.68
   6   1  -9    6.17    1.02
   6   1  -8   22.57    2.44
   6   1  -8   21.60    1.74
   6   1  -7    6.09    1.30
   6   1  -6   40.22    2.83
   6   1  -5  150.93    5.29
   6   1  -4   34.59    2.47
   6   1  -3  116.96    4.46
   6   1  -2   27.02    2.15
   6   1  -1   31.53    2.39
   6   1   0  162.13    5.43
   6   1   1   29.29    2.38
   6   1   2   43.72    2.96
   6   1   3   99.39    4.49
   6   2 -14   14.99    0.97
   6   2 -13   32.06    1.57
   6   2 -13   29.97    1.80
   6   2 -12  131.33    3.77
   6   2 -11   71.11    3.04
   6   2 -10   81.46    3.33
   6   2  -8   10.48    1.70
   6   2  -7    9.35    1.61
   6   2  -6   63.20    3.71
   6   2  -6   61.28    3.71
   6   2  -5  114.27    4.84
   6   2  -4  139.10    5.19
   6   2  -3  332.36    7.84
   6   2  -2   88.04    4.03
   6   2  -1  211.24    6.23
   6   2   0   76.41    3.83
   6   2   1   94.45    4.32
   6   3 -13    5.37    0.77
   6   3  -7   63.23    4.05
   6   3  -6  254.34    7.76
   6   3  -5  145.55    5.72
   6   3  -5  143.15    5.57
   6   3  -4   62.89    3.68
   6   3  -3   40.24    2.90
   6   3  -2  220.56    6.58
   6   3  -1   10.78    1.48
   6   3   0  148.03    5.36
   6   4 -13    2.18    0.49
   6   4  -6  101.61    5.09
   6   4  -5   98.10    4.72
   6   4  -4   80.68    4.29
   6   4  -4   82.64    4.17
   6   4  -3   40.61    3.04
   6   4  -2  373.52    8.92
   6   4  -1    1.94    0.83
   6   5 -13    0.00    0.25
   7 -13  -3    0.40    0.24
   7 -13  -2    1.79    0.44
   7 -13  -1   12.71    1.02
   7 -13  -1   13.37    1.07
   7 -13   0   34.19    1.72
   7 -13   1    8.87    0.87
   7 -12  -6   10.26    0.92
   7 -12  -5   30.64    1.81
   7 -12  -4   37.83    2.19
   7 -12  -3   12.88    1.35
   7 -12  -2    0.65    0.38
   7 -12  -2    0.16    0.31
   7 -12  -1   15.09    1.45
   7 -12  -1   15.92    1.50
   7 -12   0    5.34    0.90
   7 -12   1   26.60    1.91
   7 -12   2    4.72    0.68
   7 -12   2    5.68    0.85
   7 -12   3    9.23    0.88
   7 -12   3    9.70    1.02
   7 -11  -7   15.98    1.25
   7 -11  -6   11.95    1.27
   7 -11  -5    4.61    0.90
   7 -11  -4    7.01    1.17
   7 -11  -3   34.05    2.18
   7 -11  -3   32.86    2.47
   7 -11  -2   40.84    2.60
   7 -11  -1   86.12    3.90
   7 -11   0   35.45    2.55
   7 -11   1    2.17    0.68
   7 -11   2    3.51    0.83
   7 -11   3    7.31    1.07
   7 -11   4   -0.03    0.27
   7 -11   5   23.70    1.44
   7 -10  -8   12.05    1.10
   7 -10  -7    2.66    0.64
   7 -10  -6    6.86    1.10
   7 -10  -5   25.73    2.24
   7 -10  -3   11.53    1.47
   7 -10  -2   60.38    3.44
   7 -10  -1   14.48    1.77
   7 -10   0   63.03    3.64
   7 -10   1    7.92    1.31
   7 -10   2   26.79    2.32
   7 -10   3   54.59    3.12
   7 -10   4   62.52    3.06
   7 -10   5   26.62    1.72
   7 -10   6   11.13    1.00
   7  -9  -9   -0.15    0.21
   7  -9  -8    0.49    0.26
   7  -9  -8    0.78    0.39
   7  -9  -7    1.61    0.46
   7  -9  -7    1.70    0.58
   7  -9  -6   30.19    2.02
   7  -9  -6   29.03    2.39
   7  -9  -3   90.26    4.18
   7  -9  -2   20.30    2.10
   7  -9  -1    1.38    0.61
   7  -9   4   14.15    1.59
   7  -9   5   15.48    1.47
   7  -9   6   11.01    1.00
   7  -8 -10    2.13    0.45
   7  -8  -9   15.69    1.30
   7  -8  -8   13.53    1.33
   7  -8  -8   11.08    1.31
   7  -8  -7    5.48    0.93
   7  -8  -7    5.18    1.06
   7  -8  -6  102.15    3.94
   7  -8  -6   97.87    4.50
   7  -8  -5    5.74    1.01
   7  -8  -4   18.56    1.75
   7  -8  -3   12.42    1.62
   7  -8   6   34.76    1.96
   7  -8   7   12.78    1.04
   7  -7 -11   20.49    1.25
   7  -7 -10   14.57    1.27
   7  -7  -9   47.94    2.49
   7  -7  -8   48.84    2.68
   7  -7  -7   50.20    2.81
   7  -7  -7   47.71    3.00
   7  -7  -6   44.22    2.67
   7  -7  -5   71.86    3.41
   7  -7  -4  242.03    6.26
   7  -7  -3   85.89    3.73
   7  -7   7    4.61    0.71
   7  -6 -12    5.72    0.64
   7  -6 -11   40.57    2.00
   7  -6 -10    8.03    1.07
   7  -6  -9   27.69    2.05
   7  -6  -8   51.44    2.86
   7  -6  -7   38.33    2.49
   7  -6  -6   20.45    1.85
   7  -6  -5   28.94    2.34
   7  -6  -5   30.31    2.21
   7  -6  -5   29.20    2.62
   7  -6  -4   80.77    3.73
   7  -6  -4   78.88    3.56
   7  -6  -3  112.43    4.15
   7  -6  -1   92.55    4.19
   7  -6   0   94.34    4.48
   7  -6   1  128.97    5.48
   7  -5 -12    1.79    0.47
   7  -5 -11    9.39    1.08
   7  -5 -10   34.19    2.23
   7  -5  -9    0.89    0.59
   7  -5  -8   17.46    1.71
   7  -5  -7   49.18    2.84
   7  -5  -6   86.73    3.73
   7  -5  -6   79.76    4.15
   7  -5  -5   72.14    3.34
   7  -5  -4   40.54    2.52
   7  -5  -4   36.88    2.35
   7  -5  -3  163.03    4.86
   7  -5  -2   38.73    2.36
   7  -5  -2   42.22    2.71
   7  -5  -1   91.97    4.22
   7  -5   0  113.68    4.90
   7  -5   1   77.60    4.23
   7  -5   2   31.13    2.81
   7  -4 -13   13.55    0.96
   7  -4 -12   15.10    1.26
   7  -4 -11   17.25    1.56
   7  -4 -10   41.59    2.55
   7  -4  -9   63.47    3.25
   7  -4  -8  140.19    4.79
   7  -4  -7  254.39    6.32
   7  -4  -6  148.04    4.73
   7  -4  -6  138.30    5.21
   7  -4  -5   45.78    2.58
   7  -4  -4  117.05    4.33
   7  -4  -4  113.10    3.94
   7  -4  -3   30.88    2.31
   7  -4  -3   28.59    1.97
   7  -4  -2   30.98    2.08
   7  -4  -2   35.56    2.54
   7  -4  -1   22.10    2.09
   7  -4   0  117.45    4.97
   7  -4   1   35.21    2.86
   7  -4   2   21.11    2.31
   7  -3 -13    4.90    0.65
   7  -3 -12   35.50    2.01
   7  -3 -11   18.80    1.66
   7  -3 -10   16.89    1.67
   7  -3  -9    8.65    1.23
   7  -3  -8   34.59    2.39
   7  -3  -7    7.53    1.14
   7  -3  -6   26.20    1.94
   7  -3  -5   83.92    3.74
   7  -3  -5   80.22    3.28
   7  -3  -4    6.98    1.04
   7  -3  -4    6.50    0.95
   7  -3  -3   49.86    2.96
   7  -3  -2   20.74    1.93
   7  -3  -1   85.11    4.06
   7  -3   0  160.11    5.77
   7  -3   1    3.85    1.07
   7  -3   2  107.67    5.04
   7  -2 -13    7.95    0.84
   7  -2 -12    4.09    0.76
   7  -2 -12    2.81    0.61
   7  -2 -11   14.55    1.48
   7  -2 -11   12.95    1.36
   7  -2 -10   54.88    2.96
   7  -2 -10   51.88    2.81
   7  -2  -9   75.52    3.48
   7  -2  -8   26.55    2.05
   7  -2  -8   26.93    2.55
   7  -2  -7    3.20    0.78
   7  -2  -6   44.79    2.90
   7  -2  -6   46.47    2.50
   7  -2  -5   12.50    1.52
   7  -2  -5   13.10    1.30
   7  -2  -4   61.10    3.29
   7  -2  -3   29.18    2.30
   7  -2  -2  103.70    4.43
   7  -2  -1    3.37    0.88
   7  -2   0   31.49    2.57
   7  -2   1   60.00    3.70
   7  -2   2   15.84    1.99
   7  -1 -13    0.43    0.24
   7  -1 -13    0.95    0.36
   7  -1 -12    2.07    0.57
   7  -1 -12    2.50    0.59
   7  -1 -11   62.99    2.98
   7  -1 -11   56.70    2.86
   7  -1 -10   87.13    3.64
   7  -1  -9  118.87    4.26
   7  -1  -8   11.59    1.70
   7  -1  -8   12.25    1.37
   7  -1  -7   24.67    2.32
   7  -1  -7   25.88    1.88
   7  -1  -6   94.17    4.36
   7  -1  -6   88.91    3.30
   7  -1  -5   73.90    3.77
   7  -1  -4    4.28    0.92
   7  -1  -3  116.27    4.70
   7  -1  -2  342.14    8.22
   7  -1  -1   23.12    2.17
   7  -1   0   64.11    3.71
   7  -1   1   66.52    3.88
   7  -1   2  275.26    7.97
   7   0 -13    2.61    0.49
   7   0 -13    2.02    0.49
   7   0 -12   12.93    1.22
   7   0 -12   13.48    1.32
   7   0 -11   12.14    1.29
   7   0 -10   56.32    2.83
   7   0  -9   72.82    3.22
   7   0  -8    2.49    0.70
   7   0  -7   53.90    3.69
   7   0  -6    6.43    1.22
   7   0  -5    2.72    0.86
   7   0  -4  134.29    5.20
   7   0  -3   35.36    2.67
   7   0  -2    6.57    1.21
   7   0  -1   91.39    4.44
   7   0   0   54.73    3.46
   7   0   1   81.43    4.28
   7   0   2   79.36    4.28
   7   1 -13    2.86    0.47
   7   1 -13    2.61    0.54
   7   1 -12   37.55    1.89
   7   1 -11   19.87    1.52
   7   1 -10   47.68    2.46
   7   1  -7   22.38    2.42
   7   1  -6   16.98    2.08
   7   1  -5   65.70    3.84
   7   1  -4   39.58    2.96
   7   1  -3   35.82    2.78
   7   1  -2  214.26    6.78
   7   1  -1  260.09    7.52
   7   1   0   57.63    3.63
   7   1   1   76.08    4.20
   7   2 -13   23.62    1.42
   7   2  -6   51.79    3.60
   7   2  -6   47.43    3.52
   7   2  -5  201.31    6.98
   7   2  -4  256.30    7.74
   7   2  -3  137.13    5.60
   7   2  -2   49.84    3.38
   7   2  -1  184.41    6.46
   7   2   0   56.21    3.59
   7   3 -13   46.45    1.89
   7   3  -5  137.90    5.91
   7   3  -5  132.55    5.76
   7   3  -4   62.63    4.00
   7   3  -3   46.76    3.40
   7   3  -2  127.32    5.50
   7   3  -1   71.56    4.07
   7   4 -13    2.49    0.43
   8 -12  -5    0.77    0.31
   8 -12  -4   21.34    1.45
   8 -12  -3   30.16    1.81
   8 -12  -2   25.49    1.45
   8 -12  -2   29.47    1.82
   8 -12  -1   10.40    1.03
   8 -12  -1   10.66    1.10
   8 -12   0   42.13    2.07
   8 -12   1    1.62    0.44
   8 -12   2    0.11    0.21
   8 -11  -6    6.47    0.85
   8 -11  -5   10.22    1.16
   8 -11  -4   23.90    1.86
   8 -11  -3    9.16    1.22
   8 -11  -2   10.43    1.19
   8 -11  -1   23.38    1.83
   8 -11   0   15.49    1.51
   8 -11   1   16.09    1.50
   8 -11   2   28.42    1.88
   8 -11   3   26.48    1.65
   8 -10  -7    0.41    0.28
   8 -10  -6    0.73    0.39
   8 -10  -5    0.42    0.43
   8 -10  -3   14.40    1.47
   8 -10  -2   30.56    2.27
   8 -10  -1    3.00    0.79
   8 -10   0    4.02    0.90
   8 -10   1    8.23    1.22
   8 -10   2   37.59    2.43
   8 -10   3   12.73    1.34
   8 -10   4   30.99    1.79
   8 -10   5   16.29    1.11
   8  -9  -8    4.89    0.71
   8  -9  -7    5.97    0.93
   8  -9  -6    6.90    1.10
   8  -9  -3   32.10    2.36
   8  -9  -2    4.99    1.07
   8  -9   3   33.78    2.35
   8  -9   4   25.15    1.82
   8  -9   5   32.71    1.69
   8  -8 -10    9.19    0.81
   8  -8  -9    1.12    0.39
   8  -8  -8   23.00    1.66
   8  -8  -7   63.78    2.94
   8  -8  -7   59.41    3.04
   8  -8  -6   35.65    2.31
   8  -8  -6   33.30    2.47
   8  -8  -5   13.20    1.45
   8  -8   5   23.10    1.60
   8  -7 -11   14.61    1.00
   8  -7 -10   11.64    1.07
   8  -7  -9   11.22    1.22
   8  -7  -8    8.64    1.17
   8  -7  -7    0.66    0.46
   8  -7  -6   80.60    3.59
   8  -7  -5   71.74    3.44
   8  -7  -4   75.44    3.55
   8  -6 -12    5.85    0.58
   8  -6 -11    6.39    0.80
   8  -6 -10   62.13    2.68
   8  -6  -9   16.96    1.56
   8  -6  -8   11.14    1.34
   8  -6  -7   10.91    1.39
   8  -6  -6  226.57    6.05
   8  -6  -5  339.94    7.41
   8  -6  -4   66.48    3.32
   8  -5 -12   19.85    1.21
   8  -5 -11    9.33    1.02
   8  -5 -10   20.42    1.67
   8  -5  -9   93.76    3.75
   8  -5  -8   69.85    3.32
   8  -5  -7   75.24    3.48
   8  -5  -6   12.66    1.50
   8  -5  -5  204.24    5.68
   8  -5  -4   40.14    2.53
   8  -5  -3   22.83    1.91
   8  -5  -2    2.91    0.95
   8  -5  -1    0.72    0.58
   8  -4 -12   43.53    1.93
   8  -4 -11   26.75    1.77
   8  -4 -10    9.67    1.19
   8  -4  -9   95.36    3.80
   8  -4  -8   30.52    2.23
   8  -4  -7  288.97    6.78
   8  -4  -6  153.97    4.85
   8  -4  -5   37.11    2.39
   8  -4  -4  155.96    5.53
   8  -4  -4  146.97    4.64
   8  -4  -3  205.09    6.57
   8  -4  -3  182.17    5.18
   8  -4  -2  226.37    7.08
   8  -4  -1  138.39    5.65
   8  -3 -13   24.71    1.19
   8  -3 -12   23.82    1.50
   8  -3 -11   11.11    1.18
   8  -3 -10   10.68    1.25
   8  -3  -9   32.21    2.21
   8  -3  -8   75.92    3.44
   8  -3  -7   28.93    2.09
   8  -3  -6   32.57    2.19
   8  -3  -5   63.18    3.59
   8  -3  -5   62.67    2.94
   8  -3  -4   31.17    2.57
   8  -3  -4   31.78    2.08
   8  -3  -3  149.15    5.67
   8  -3  -2  144.78    5.78
   8  -3  -1  108.14    5.06
   8  -3   0  707.51   13.10
   8  -2 -13    2.35    0.41
   8  -2 -12    4.28    0.68
   8  -2 -11    2.08    0.56
   8  -2 -10    4.12    0.86
   8  -2  -9   98.18    3.76
   8  -2  -8   20.80    1.77
   8  -2  -7  168.54    4.87
   8  -2  -6  115.30    5.03
   8  -2  -6  115.30    3.91
   8  -2  -5   29.88    2.59
   8  -2  -5   30.00    2.00
   8  -2  -4   53.25    3.42
   8  -2  -3  243.63    7.37
   8  -2  -2   28.83    2.65
   8  -2  -1   46.38    3.38
   8  -1 -13    5.39    0.57
   8  -1 -12    4.30    0.66
   8  -1 -11   50.52    2.38
   8  -1 -10    9.92    1.15
   8  -1  -9   66.19    2.99
   8  -1  -8   92.62    3.49
   8  -1  -6   55.95    3.61
   8  -1  -5    2.78    0.84
   8  -1  -4   15.40    1.93
   8  -1  -3   56.20    3.62
   8  -1  -2    5.75    1.23
   8  -1  -1   80.91    4.47
   8   0 -12    3.58    0.57
   8   0 -12    2.89    0.57
   8   0 -11   36.52    1.90
   8   0 -10    8.99    1.04
   8   0  -5    2.92    0.80
   8   0  -4   25.82    2.53
   8   0  -3   61.90    3.88
   8   0  -2  131.29    5.67
   8   1 -12    4.68    0.72
   8   1  -4   94.75    4.90
   8   1  -3   89.61    4.76
   9 -11  -5    7.47    0.83
   9 -11  -4   31.97    1.84
   9 -11  -3   12.21    1.19
   9 -11  -2    7.28    0.82
   9 -11  -1   46.26    2.14
   9 -11   0    8.68    0.95
   9 -11   1    0.41    0.25
   9 -10  -6    8.78    0.95
   9 -10  -5    9.47    1.12
   9 -10  -2    3.60    0.71
   9 -10  -1   50.79    2.62
   9 -10   0   20.64    1.67
   9 -10   1    0.67    0.39
   9 -10   2    9.13    1.02
   9 -10   3    2.54    0.48
   9  -9  -7    7.83    0.90
   9  -9  -6    7.74    1.02
   9  -9  -3    3.87    0.77
   9  -9  -2   12.65    1.44
   9  -9  -1   18.70    1.78
   9  -9   2    9.28    1.15
   9  -9   3    5.77    0.84
   9  -8  -6   12.54    1.37
   9  -8   4   36.66    1.91
   9  -7 -10   43.03    1.84
   9  -7  -9   46.95    2.21
   9  -7  -8   30.97    1.96
   9  -7  -7   21.37    1.72
   9  -7  -6   20.99    1.76
   9  -6 -11   17.96    1.13
   9  -6 -10    3.88    0.65
   9  -6  -9   48.94    2.39
   9  -6  -8   47.23    2.55
   9  -6  -7   10.32    1.25
   9  -6  -6    4.61    0.91
   9  -6  -5   39.92    2.52
   9  -5 -11    2.01    0.45
   9  -5 -10    0.50    0.35
   9  -5  -9    0.62    0.41
   9  -5  -8   18.48    1.64
   9  -5  -7  135.28    4.49
   9  -5  -6  283.86    6.51
   9  -5  -5   33.85    2.27
   9  -4 -12    5.63    0.61
   9  -4 -11    9.04    0.94
   9  -4 -10   36.09    2.02
   9  -4  -9    1.89    0.61
   9  -4  -8   89.56    3.55
   9  -4  -7    7.05    1.06
   9  -4  -6   58.22    2.93
   9  -4  -5   15.46    1.52
   9  -3 -12    0.85    0.32
   9  -3 -11   35.98    1.84
   9  -3 -10   48.98    2.37
   9  -3  -9    1.94    0.56
   9  -3  -8   80.38    3.30
   9  -3  -7    9.28    1.17
   9  -3  -6   22.58    1.77
   9  -3  -5   52.35    2.65
   9  -2 -12    0.35    0.20
   9  -2 -11    4.58    0.66
   9  -2 -10   71.79    2.75
   9  -2  -9   -0.16    0.37
   9  -2  -8    6.25    0.91
   9  -2  -7    2.23    0.56
  10 -10  -4    5.69    0.75
  10 -10  -1    0.25    0.22
  10 -10   0   21.88    1.33
  10  -9  -5    3.27    0.62
  10  -9  -2   17.31    1.39
  10  -9  -1   15.87    1.37
  10  -9   0   18.16    1.45
  10  -9   1   37.48    1.94
  10  -9   2    0.22    0.18
  10  -8  -3    4.70    0.82
  10  -5 -10   23.13    1.33
  10  -5  -9    5.27    0.76
  10  -5  -8    5.26    0.79
  10  -4 -10   28.61    1.51
  10  -4  -9    7.41    0.85
  10  -4  -8    3.39    0.62
  10  -4  -7   22.47    1.60
  10  -3 -10   52.04    1.96
  10  -3  -9   49.94    2.12
  10  -3  -8   22.09    1.48
  11  -8  -1    0.25    0.25
   0   0   0    0.00    0.00


TITL exp_2926 in P1
REM P1 (#1 in standard setting)
CELL 1.54184   9.906730  11.521384  11.603237  93.7020 109.0121 103.1024
ZERR    5.00   0.000244   0.000286   0.000288   0.0020   0.0022   0.0021
LATT -1
SFAC C H N O
UNIT 55.00 50.00 5.00 5.00
TREF
HKLF 4
END
_computing_structure_solution     'SHELXT 2018/2 (Sheldrick, 2018)'
;
_shelx_hkl_checksum              2945
_olex2_submission_special_instructions 'No special instructions were received'
_oxdiff_exptl_absorpt_empirical_details 
;
Empirical correction (ABSPACK) includes:
- Absorption correction using spherical harmonics
- Frame scaling
;
_oxdiff_exptl_absorpt_empirical_full_max 1.361
_oxdiff_exptl_absorpt_empirical_full_min 0.507
loop_
_twin_individual_id
_twin_individual_mass_fraction_refined
1 1.0(3)
2 -0.0(3)

####################################################################### 
# 
# This file contains crystal structure data downloaded from the 
# Cambridge Structural Database (CSD) hosted by the Cambridge 
# Crystallographic Data Centre (CCDC).
# 
# Full information about CCDC data access policies and citation 
# guidelines are available at http://www.ccdc.cam.ac.uk/access/V1 
# 
# Audit and citation data items may have been added by the CCDC. 
# Please retain this information to preserve the provenance of 
# this file and to allow appropriate attribution of the data. 
# 
#######################################################################

data_307
_database_code_depnum_ccdc_archive 'CCDC 2121907'
loop_
_audit_author_name
_audit_author_address
'Wei-Peng Chen'
;FIST
China
;
_audit_update_record             
;
2021-11-13 deposited with the CCDC.	2024-11-25 downloaded from the CCDC.
;
_audit_creation_date             2021-11-12
_audit_creation_method           
;
Olex2 1.3
(compiled 2020.11.12 svn.r5f609507 for OlexSys, GUI svn.r6408)
;
_shelx_SHELXL_version_number     2018/3
_chemical_name_common            ?
_chemical_name_systematic        ?
_chemical_formula_moiety         'C30 H27 N O3'
_chemical_formula_sum            'C30 H27 N O3'
_chemical_formula_weight         449.52
_chemical_absolute_configuration ad
_chemical_melting_point          ?
loop_
_atom_type_symbol
_atom_type_description
_atom_type_scat_dispersion_real
_atom_type_scat_dispersion_imag
_atom_type_scat_source
C C 0.0181 0.0091 'International Tables Vol C Tables 4.2.6.8 and 6.1.1.4'
H H 0.0000 0.0000 'International Tables Vol C Tables 4.2.6.8 and 6.1.1.4'
N N 0.0311 0.0180 'International Tables Vol C Tables 4.2.6.8 and 6.1.1.4'
O O 0.0492 0.0322 'International Tables Vol C Tables 4.2.6.8 and 6.1.1.4'

_shelx_space_group_comment       
;
The symmetry employed for this shelxl refinement is uniquely defined
by the following loop, which should always be used as a source of
symmetry information in preference to the above space-group names.
They are only intended as comments.
;
_space_group_crystal_system      orthorhombic
_space_group_IT_number           19
_space_group_name_H-M_alt        'P 21 21 21'
_space_group_name_Hall           'P 2ac 2ab'
loop_
_space_group_symop_operation_xyz
'x, y, z'
'-x+1/2, -y, z+1/2'
'-x, y+1/2, -z+1/2'
'x+1/2, -y+1/2, -z'

_cell_length_a                   7.51317(15)
_cell_length_b                   15.2775(3)
_cell_length_c                   21.4630(4)
_cell_angle_alpha                90
_cell_angle_beta                 90
_cell_angle_gamma                90
_cell_volume                     2463.57(8)
_cell_formula_units_Z            4
_cell_measurement_reflns_used    8308
_cell_measurement_temperature    149.99(10)
_cell_measurement_theta_max      73.8620
_cell_measurement_theta_min      3.5430
_shelx_estimated_absorpt_T_max   ?
_shelx_estimated_absorpt_T_min   ?
_exptl_absorpt_coefficient_mu    0.617
_exptl_absorpt_correction_T_max  1.00000
_exptl_absorpt_correction_T_min  0.70301
_exptl_absorpt_correction_type   multi-scan
_exptl_absorpt_process_details   
;
CrysAlisPro 1.171.38.43f (Rigaku Oxford Diffraction, 2015)
Empirical absorption correction using spherical harmonics,
 implemented in SCALE3 ABSPACK scaling algorithm.
;
_exptl_absorpt_special_details   ?
_exptl_crystal_colour            colourless
_exptl_crystal_colour_primary    colourless
_exptl_crystal_density_diffrn    1.212
_exptl_crystal_density_meas      ?
_exptl_crystal_density_method    ?
_exptl_crystal_description       block
_exptl_crystal_F_000             952
_exptl_crystal_size_max          0.15
_exptl_crystal_size_mid          0.11
_exptl_crystal_size_min          0.09
_exptl_transmission_factor_max   ?
_exptl_transmission_factor_min   ?
_diffrn_reflns_av_R_equivalents  0.0256
_diffrn_reflns_av_unetI/netI     0.0284
_diffrn_reflns_Laue_measured_fraction_full 0.999
_diffrn_reflns_Laue_measured_fraction_max 0.986
_diffrn_reflns_limit_h_max       9
_diffrn_reflns_limit_h_min       -9
_diffrn_reflns_limit_k_max       18
_diffrn_reflns_limit_k_min       -11
_diffrn_reflns_limit_l_max       23
_diffrn_reflns_limit_l_min       -26
_diffrn_reflns_number            12587
_diffrn_reflns_point_group_measured_fraction_full 0.999
_diffrn_reflns_point_group_measured_fraction_max 0.975
_diffrn_reflns_theta_full        67.684
_diffrn_reflns_theta_max         74.098
_diffrn_reflns_theta_min         3.551
_diffrn_ambient_environment      N~2~
_diffrn_ambient_temperature      149.99(10)
_diffrn_detector                 'CCD plate'
_diffrn_detector_area_resol_mean 5.2684
_diffrn_detector_type            AtlasS2
_diffrn_measured_fraction_theta_full 0.999
_diffrn_measured_fraction_theta_max 0.986
_diffrn_measurement_details      
;
List of Runs (angles in degrees, time in seconds):

  # Type    Start    End  Width  t~exp~   \w     \q     \k     \f   Frames
#--------------------------------------------------------------------------
  1  \w    -65.00  34.00   1.00    1.00    --  -40.73  38.00 120.00   99
  2  \w   -113.00 -13.00   1.00    1.00    --  -40.73 -57.00 -30.00  100
  3  \w      1.00  82.00   1.00    1.00    --   40.73 -99.00  30.00   81
  4  \w     35.00 134.00   1.00    1.18    --  108.20 -45.00  30.00   99
  5  \w     32.00 136.00   1.00    1.18    --  108.20 -30.00 -60.00  104
  6  \w     26.00 109.00   1.00    1.18    --  108.20 -95.00 -60.00   83
  7  \w     35.00 121.00   1.00    1.18    --  108.20-125.00  90.00   86
  8  \w     94.00 178.00   1.00    1.18    --  108.20 125.00-120.00   84
  9  \w     36.00 137.00   1.00    1.18    --  108.20 -61.00 -90.00  101
 10  \w   -113.00 -97.00   1.00    1.00    --  -40.73 -57.00-180.00   16
;
_diffrn_measurement_device       'four-circle diffractometer'
_diffrn_measurement_device_type  'SuperNova, Dual, Cu at zero, AtlasS2'
_diffrn_measurement_method       '\w scans'
_diffrn_orient_matrix_type       
'CrysAlisPro convention (1999,Acta A55,543-557)'
_diffrn_orient_matrix_UB_11      0.1803976000
_diffrn_orient_matrix_UB_12      0.0071758000
_diffrn_orient_matrix_UB_13      -0.0338057000
_diffrn_orient_matrix_UB_21      -0.0912984000
_diffrn_orient_matrix_UB_22      -0.0227565000
_diffrn_orient_matrix_UB_23      -0.0622063000
_diffrn_orient_matrix_UB_31      -0.0344136000
_diffrn_orient_matrix_UB_32      0.0979228000
_diffrn_orient_matrix_UB_33      -0.0119387000
_diffrn_radiation_monochromator  mirror
_diffrn_radiation_probe          x-ray
_diffrn_radiation_type           'Cu K\a'
_diffrn_radiation_wavelength     1.54184
_diffrn_source                   'micro-focus sealed X-ray tube'
_diffrn_source_type              'SuperNova (Cu) X-ray Source'
_reflns_Friedel_coverage         0.732
_reflns_Friedel_fraction_full    0.999
_reflns_Friedel_fraction_max     0.961
_reflns_number_gt                4701
_reflns_number_total             4889
_reflns_odcompleteness_completeness 100.00
_reflns_odcompleteness_iscentric 1
_reflns_odcompleteness_theta     66.97
_reflns_special_details          
;
 Reflections were merged by SHELXL according to the crystal
 class for the calculation of statistics and refinement.
 
 _reflns_Friedel_fraction is defined as the number of unique
 Friedel pairs measured divided by the number that would be
 possible theoretically, ignoring centric projections and
 systematic absences.
;
_reflns_threshold_expression     'I > 2\s(I)'
_computing_cell_refinement       'CrysAlisPro 1.171.38.43f (Rigaku OD, 2015)'
_computing_data_collection       'CrysAlisPro 1.171.38.43f (Rigaku OD, 2015)'
_computing_data_reduction        'CrysAlisPro 1.171.38.43f (Rigaku OD, 2015)'
_computing_molecular_graphics    'Olex2 1.3 (Dolomanov et al., 2009)'
_computing_publication_material  'Olex2 1.3 (Dolomanov et al., 2009)'
_computing_structure_refinement  'SHELXL 2018/3 (Sheldrick, 2015)'
_computing_structure_solution    'SHELXT  (Sheldrick, 2015)'
_refine_diff_density_max         0.271
_refine_diff_density_min         -0.185
_refine_diff_density_rms         0.043
_refine_ls_abs_structure_details 
;
 Flack x determined using 1909 quotients [(I+)-(I-)]/[(I+)+(I-)]
 (Parsons, Flack and Wagner, Acta Cryst. B69 (2013) 249-259).
;
_refine_ls_abs_structure_Flack   0.09(10)
_refine_ls_extinction_coef       .
_refine_ls_extinction_method     none
_refine_ls_goodness_of_fit_ref   1.050
_refine_ls_hydrogen_treatment    mixed
_refine_ls_matrix_type           full
_refine_ls_number_parameters     317
_refine_ls_number_reflns         4889
_refine_ls_number_restraints     0
_refine_ls_R_factor_all          0.0367
_refine_ls_R_factor_gt           0.0351
_refine_ls_restrained_S_all      1.050
_refine_ls_shift/su_max          0.000
_refine_ls_shift/su_mean         0.000
_refine_ls_structure_factor_coef Fsqd
_refine_ls_weighting_details     
'w=1/[\s^2^(Fo^2^)+(0.0469P)^2^+0.3360P] where P=(Fo^2^+2Fc^2^)/3'
_refine_ls_weighting_scheme      calc
_refine_ls_wR_factor_gt          0.0884
_refine_ls_wR_factor_ref         0.0903
_refine_special_details          ?
_olex2_refinement_description    
;
1. Fixed Uiso
 At 1.2 times of:
  All C(H) groups, All C(H,H) groups
 At 1.5 times of:
  All C(H,H,H) groups, All O(H) groups
2.a Ternary CH refined with riding coordinates:
 C13(H13), C16(H16)
2.b Secondary CH2 refined with riding coordinates:
 C17(H17A,H17B), C28(H28A,H28B)
2.c Aromatic/amide H refined with riding coordinates:
 C2(H2), C3(H3A), C5(H5), C6(H6), C8(H8), C9(H9), C10(H10), C11(H11), C12(H12),
  C18(H18), C22(H22), C23(H23), C24(H24), C25(H25), C26(H26)
2.d Idealised Me refined as rotating group:
 C29(H29A,H29B,H29C)
2.e Idealised tetrahedral OH refined as rotating group:
 O3(H3)
;
_atom_sites_solution_hydrogens   mixed
_atom_sites_solution_primary     dual
_atom_sites_solution_secondary   ?
loop_
_atom_site_label
_atom_site_type_symbol
_atom_site_fract_x
_atom_site_fract_y
_atom_site_fract_z
_atom_site_U_iso_or_equiv
_atom_site_adp_type
_atom_site_occupancy
_atom_site_site_symmetry_order
_atom_site_calc_flag
_atom_site_refinement_flags_posn
_atom_site_refinement_flags_adp
_atom_site_refinement_flags_occupancy
_atom_site_disorder_assembly
_atom_site_disorder_group
O1 O 0.6719(2) 0.60282(10) 0.72053(7) 0.0336(3) Uani 1 1 d . . . . .
O2 O 0.91565(19) 0.51718(9) 0.71870(7) 0.0303(3) Uani 1 1 d . . . . .
O3 O 1.0342(2) 0.36138(10) 0.66163(7) 0.0344(3) Uani 1 1 d . . . . .
H3 H 1.042072 0.403949 0.684730 0.052 Uiso 1 1 calc R U . . .
N1 N 0.3374(2) 0.52994(11) 0.64109(9) 0.0336(4) Uani 1 1 d . . . . .
C1 C 0.7921(3) 0.61445(12) 0.57688(9) 0.0239(4) Uani 1 1 d . . . . .
C2 C 0.9312(3) 0.65749(13) 0.60714(9) 0.0267(4) Uani 1 1 d . . . . .
H2 H 1.018585 0.625164 0.627444 0.032 Uiso 1 1 calc R U . . .
C3 C 0.9400(3) 0.74832(12) 0.60713(9) 0.0266(4) Uani 1 1 d . . . . .
H3A H 1.032061 0.776032 0.628344 0.032 Uiso 1 1 calc R U . . .
C4 C 0.8135(3) 0.79879(12) 0.57593(8) 0.0240(4) Uani 1 1 d . . . . .
C5 C 0.6810(3) 0.75570(13) 0.54263(9) 0.0269(4) Uani 1 1 d . . . . .
H5 H 0.599026 0.787834 0.519573 0.032 Uiso 1 1 calc R U . . .
C6 C 0.6704(3) 0.66490(12) 0.54363(9) 0.0266(4) Uani 1 1 d . . . . .
H6 H 0.579953 0.637181 0.521586 0.032 Uiso 1 1 calc R U . . .
C7 C 0.8187(3) 0.89602(12) 0.57959(9) 0.0252(4) Uani 1 1 d . . . . .
C8 C 0.8593(3) 0.93754(13) 0.63561(10) 0.0326(5) Uani 1 1 d . . . . .
H8 H 0.886259 0.904134 0.670581 0.039 Uiso 1 1 calc R U . . .
C9 C 0.8599(3) 1.02827(14) 0.63983(11) 0.0390(5) Uani 1 1 d . . . . .
H9 H 0.883888 1.055281 0.677735 0.047 Uiso 1 1 calc R U . . .
C10 C 0.8246(4) 1.07857(13) 0.58742(11) 0.0377(5) Uani 1 1 d . . . . .
H10 H 0.825680 1.139336 0.589985 0.045 Uiso 1 1 calc R U . . .
C11 C 0.7879(3) 1.03785(13) 0.53146(10) 0.0321(5) Uani 1 1 d . . . . .
H11 H 0.766738 1.071494 0.496119 0.039 Uiso 1 1 calc R U . . .
C12 C 0.7822(3) 0.94724(13) 0.52738(9) 0.0271(4) Uani 1 1 d . . . . .
H12 H 0.753944 0.920605 0.489696 0.033 Uiso 1 1 calc R U . . .
C13 C 0.7628(3) 0.51663(12) 0.58284(9) 0.0233(4) Uani 1 1 d . . . . .
H13 H 0.680610 0.499308 0.549590 0.028 Uiso 1 1 calc R U . . .
C14 C 0.6748(3) 0.48867(11) 0.64687(8) 0.0221(4) Uani 1 1 d . . . . .
C15 C 0.7048(3) 0.38662(11) 0.64749(9) 0.0231(4) Uani 1 1 d . . . . .
C16 C 0.8949(3) 0.37519(12) 0.61817(9) 0.0260(4) Uani 1 1 d . . . . .
H16 H 0.891008 0.324437 0.590277 0.031 Uiso 1 1 calc R U . . .
C17 C 0.9267(3) 0.45730(12) 0.57791(9) 0.0274(4) Uani 1 1 d . . . . .
H17A H 1.031510 0.488237 0.592476 0.033 Uiso 1 1 calc R U . . .
H17B H 0.945953 0.440506 0.534851 0.033 Uiso 1 1 calc R U . . .
C18 C 0.5656(3) 0.34597(12) 0.60410(9) 0.0260(4) Uani 1 1 d . . . . .
H18 H 0.448136 0.346032 0.617730 0.031 Uiso 1 1 calc R U . . .
C19 C 0.5973(3) 0.31143(13) 0.54999(10) 0.0304(4) Uani 1 1 d . . . . .
C20 C 0.6301(4) 0.2784(2) 0.49547(13) 0.0489(7) Uani 1 1 d . . . . .
H20A H 0.665(4) 0.217(2) 0.4892(14) 0.053(8) Uiso 1 1 d . . . . .
H20B H 0.629(4) 0.3119(19) 0.4584(14) 0.052(8) Uiso 1 1 d . . . . .
C21 C 0.6810(3) 0.34270(12) 0.71083(9) 0.0260(4) Uani 1 1 d . . . . .
C22 C 0.5901(3) 0.38097(14) 0.75998(10) 0.0323(5) Uani 1 1 d . . . . .
H22 H 0.545484 0.437445 0.755745 0.039 Uiso 1 1 calc R U . . .
C23 C 0.5647(3) 0.33554(15) 0.81592(10) 0.0374(5) Uani 1 1 d . . . . .
H23 H 0.505721 0.362351 0.848886 0.045 Uiso 1 1 calc R U . . .
C24 C 0.6271(3) 0.25105(15) 0.82225(10) 0.0349(5) Uani 1 1 d . . . . .
H24 H 0.609079 0.220608 0.859236 0.042 Uiso 1 1 calc R U . . .
C25 C 0.7166(3) 0.21184(14) 0.77335(10) 0.0327(5) Uani 1 1 d . . . . .
H25 H 0.758272 0.154796 0.777380 0.039 Uiso 1 1 calc R U . . .
C26 C 0.7442(3) 0.25730(13) 0.71845(10) 0.0295(4) Uani 1 1 d . . . . .
H26 H 0.805981 0.230597 0.686061 0.035 Uiso 1 1 calc R U . . .
C27 C 0.7690(3) 0.53612(13) 0.70047(9) 0.0248(4) Uani 1 1 d . . . . .
C28 C 0.7488(4) 0.66122(19) 0.76725(13) 0.0547(8) Uani 1 1 d . . . . .
H28A H 0.708470 0.720651 0.759933 0.066 Uiso 1 1 calc R U . . .
H28B H 0.877572 0.660401 0.763982 0.066 Uiso 1 1 calc R U . . .
C29 C 0.6944(5) 0.6327(3) 0.83058(14) 0.0875(14) Uani 1 1 d . . . . .
H29A H 0.567113 0.627938 0.832380 0.131 Uiso 1 1 calc R U . . .
H29B H 0.734120 0.674889 0.860671 0.131 Uiso 1 1 calc R U . . .
H29C H 0.746849 0.576823 0.839633 0.131 Uiso 1 1 calc R U . . .
C30 C 0.4851(3) 0.51250(12) 0.64545(9) 0.0246(4) Uani 1 1 d . . . . .

loop_
_atom_site_aniso_label
_atom_site_aniso_U_11
_atom_site_aniso_U_22
_atom_site_aniso_U_33
_atom_site_aniso_U_23
_atom_site_aniso_U_13
_atom_site_aniso_U_12
O1 0.0311(8) 0.0335(7) 0.0361(8) -0.0140(6) -0.0067(6) 0.0060(6)
O2 0.0240(7) 0.0350(7) 0.0318(7) -0.0013(6) -0.0061(6) 0.0011(6)
O3 0.0254(8) 0.0337(7) 0.0440(8) 0.0043(7) -0.0034(6) 0.0044(6)
N1 0.0262(10) 0.0311(8) 0.0436(10) -0.0059(8) -0.0036(8) 0.0010(7)
C1 0.0235(10) 0.0242(9) 0.0240(9) 0.0010(7) 0.0010(8) -0.0020(7)
C2 0.0221(9) 0.0274(9) 0.0307(9) 0.0046(8) -0.0040(8) -0.0012(8)
C3 0.0228(10) 0.0265(9) 0.0306(9) 0.0016(8) -0.0052(8) -0.0043(8)
C4 0.0251(10) 0.0225(8) 0.0243(8) 0.0011(7) 0.0012(8) -0.0019(8)
C5 0.0270(10) 0.0263(9) 0.0273(9) 0.0031(8) -0.0043(8) 0.0007(8)
C6 0.0273(10) 0.0266(9) 0.0258(9) 0.0002(7) -0.0059(8) -0.0043(8)
C7 0.0216(10) 0.0248(9) 0.0294(9) 0.0016(7) 0.0015(8) -0.0021(7)
C8 0.0386(12) 0.0302(10) 0.0291(10) 0.0018(8) -0.0050(9) -0.0045(9)
C9 0.0497(15) 0.0303(10) 0.0370(11) -0.0055(9) -0.0060(11) -0.0064(10)
C10 0.0444(14) 0.0225(9) 0.0463(12) -0.0011(9) -0.0048(11) -0.0032(9)
C11 0.0308(11) 0.0268(9) 0.0386(11) 0.0053(8) -0.0037(9) -0.0009(8)
C12 0.0260(10) 0.0271(9) 0.0281(9) 0.0006(7) -0.0018(8) -0.0001(8)
C13 0.0231(9) 0.0227(9) 0.0242(8) -0.0009(7) -0.0005(7) -0.0009(7)
C14 0.0216(9) 0.0204(8) 0.0242(8) -0.0003(7) -0.0007(7) 0.0002(7)
C15 0.0224(9) 0.0203(8) 0.0265(9) -0.0004(7) -0.0003(8) 0.0001(7)
C16 0.0237(10) 0.0219(8) 0.0325(9) -0.0013(7) 0.0009(8) 0.0014(7)
C17 0.0257(10) 0.0261(9) 0.0306(9) 0.0006(8) 0.0051(8) 0.0000(8)
C18 0.0265(10) 0.0202(8) 0.0311(9) 0.0008(7) -0.0023(8) -0.0027(7)
C19 0.0316(11) 0.0239(9) 0.0355(10) -0.0004(8) -0.0070(9) 0.0015(8)
C20 0.0496(16) 0.0568(16) 0.0402(13) -0.0135(12) -0.0081(12) 0.0158(13)
C21 0.0246(10) 0.0249(9) 0.0286(9) 0.0023(7) -0.0026(8) -0.0029(8)
C22 0.0301(11) 0.0313(10) 0.0355(11) 0.0054(8) 0.0048(9) 0.0031(9)
C23 0.0342(12) 0.0435(12) 0.0345(11) 0.0038(9) 0.0086(10) -0.0004(10)
C24 0.0302(11) 0.0406(11) 0.0338(10) 0.0114(9) -0.0007(9) -0.0069(9)
C25 0.0319(12) 0.0283(9) 0.0380(11) 0.0067(8) -0.0057(9) -0.0019(9)
C26 0.0314(11) 0.0256(9) 0.0316(10) 0.0014(8) -0.0027(9) 0.0009(8)
C27 0.0240(10) 0.0252(9) 0.0251(9) 0.0001(7) 0.0010(8) -0.0008(7)
C28 0.0515(16) 0.0544(15) 0.0582(16) -0.0343(13) -0.0211(13) 0.0113(13)
C29 0.071(2) 0.147(4) 0.0444(16) -0.040(2) -0.0196(16) 0.041(2)
C30 0.0250(11) 0.0209(8) 0.0277(9) -0.0015(7) 0.0005(7) -0.0008(7)

_geom_special_details            
;
 All esds (except the esd in the dihedral angle between two l.s. planes)
 are estimated using the full covariance matrix.  The cell esds are taken
 into account individually in the estimation of esds in distances, angles
 and torsion angles; correlations between esds in cell parameters are only
 used when they are defined by crystal symmetry.  An approximate (isotropic)
 treatment of cell esds is used for estimating esds involving l.s. planes.
;
loop_
_geom_bond_atom_site_label_1
_geom_bond_atom_site_label_2
_geom_bond_distance
_geom_bond_site_symmetry_2
_geom_bond_publ_flag
O1 C27 1.325(2) . ?
O1 C28 1.461(3) . ?
O2 C27 1.204(3) . ?
O3 H3 0.8200 . ?
O3 C16 1.418(2) . ?
N1 C30 1.145(3) . ?
C1 C2 1.395(3) . ?
C1 C6 1.393(3) . ?
C1 C13 1.516(2) . ?
C2 H2 0.9300 . ?
C2 C3 1.389(3) . ?
C3 H3A 0.9300 . ?
C3 C4 1.395(3) . ?
C4 C5 1.392(3) . ?
C4 C7 1.488(2) . ?
C5 H5 0.9300 . ?
C5 C6 1.390(3) . ?
C6 H6 0.9300 . ?
C7 C8 1.393(3) . ?
C7 C12 1.394(3) . ?
C8 H8 0.9300 . ?
C8 C9 1.389(3) . ?
C9 H9 0.9300 . ?
C9 C10 1.388(3) . ?
C10 H10 0.9300 . ?
C10 C11 1.380(3) . ?
C11 H11 0.9300 . ?
C11 C12 1.388(3) . ?
C12 H12 0.9300 . ?
C13 H13 0.9800 . ?
C13 C14 1.584(3) . ?
C13 C17 1.533(3) . ?
C14 C15 1.575(2) . ?
C14 C27 1.533(3) . ?
C14 C30 1.471(3) . ?
C15 C16 1.570(3) . ?
C15 C18 1.531(3) . ?
C15 C21 1.527(3) . ?
C16 H16 0.9800 . ?
C16 C17 1.542(3) . ?
C17 H17A 0.9700 . ?
C17 H17B 0.9700 . ?
C18 H18 0.9300 . ?
C18 C19 1.298(3) . ?
C19 C20 1.298(3) . ?
C20 H20A 0.98(3) . ?
C20 H20B 0.95(3) . ?
C21 C22 1.386(3) . ?
C21 C26 1.398(3) . ?
C22 H22 0.9300 . ?
C22 C23 1.400(3) . ?
C23 H23 0.9300 . ?
C23 C24 1.380(3) . ?
C24 H24 0.9300 . ?
C24 C25 1.383(3) . ?
C25 H25 0.9300 . ?
C25 C26 1.383(3) . ?
C26 H26 0.9300 . ?
C28 H28A 0.9700 . ?
C28 H28B 0.9700 . ?
C28 C29 1.485(5) . ?
C29 H29A 0.9600 . ?
C29 H29B 0.9600 . ?
C29 H29C 0.9600 . ?

loop_
_geom_angle_atom_site_label_1
_geom_angle_atom_site_label_2
_geom_angle_atom_site_label_3
_geom_angle
_geom_angle_site_symmetry_1
_geom_angle_site_symmetry_3
_geom_angle_publ_flag
C27 O1 C28 118.34(18) . . ?
C16 O3 H3 109.5 . . ?
C2 C1 C13 122.28(17) . . ?
C6 C1 C2 118.00(17) . . ?
C6 C1 C13 119.57(17) . . ?
C1 C2 H2 119.8 . . ?
C3 C2 C1 120.42(18) . . ?
C3 C2 H2 119.8 . . ?
C2 C3 H3A 119.3 . . ?
C2 C3 C4 121.32(18) . . ?
C4 C3 H3A 119.3 . . ?
C3 C4 C7 120.58(18) . . ?
C5 C4 C3 118.20(17) . . ?
C5 C4 C7 121.20(18) . . ?
C4 C5 H5 119.8 . . ?
C6 C5 C4 120.35(19) . . ?
C6 C5 H5 119.8 . . ?
C1 C6 H6 119.2 . . ?
C5 C6 C1 121.53(18) . . ?
C5 C6 H6 119.2 . . ?
C8 C7 C4 120.38(17) . . ?
C8 C7 C12 118.76(18) . . ?
C12 C7 C4 120.85(18) . . ?
C7 C8 H8 119.6 . . ?
C9 C8 C7 120.75(19) . . ?
C9 C8 H8 119.6 . . ?
C8 C9 H9 120.0 . . ?
C10 C9 C8 119.9(2) . . ?
C10 C9 H9 120.0 . . ?
C9 C10 H10 120.2 . . ?
C11 C10 C9 119.58(19) . . ?
C11 C10 H10 120.2 . . ?
C10 C11 H11 119.6 . . ?
C10 C11 C12 120.71(19) . . ?
C12 C11 H11 119.6 . . ?
C7 C12 H12 119.9 . . ?
C11 C12 C7 120.21(19) . . ?
C11 C12 H12 119.9 . . ?
C1 C13 H13 107.2 . . ?
C1 C13 C14 113.57(15) . . ?
C1 C13 C17 117.40(17) . . ?
C14 C13 H13 107.2 . . ?
C17 C13 H13 107.2 . . ?
C17 C13 C14 103.65(15) . . ?
C15 C14 C13 102.39(14) . . ?
C27 C14 C13 109.32(15) . . ?
C27 C14 C15 113.30(15) . . ?
C30 C14 C13 108.65(15) . . ?
C30 C14 C15 112.55(15) . . ?
C30 C14 C27 110.24(16) . . ?
C16 C15 C14 103.70(15) . . ?
C18 C15 C14 107.37(15) . . ?
C18 C15 C16 109.39(15) . . ?
C21 C15 C14 115.20(15) . . ?
C21 C15 C16 114.48(16) . . ?
C21 C15 C18 106.46(15) . . ?
O3 C16 C15 115.11(16) . . ?
O3 C16 H16 107.8 . . ?
O3 C16 C17 112.03(16) . . ?
C15 C16 H16 107.8 . . ?
C17 C16 C15 105.98(15) . . ?
C17 C16 H16 107.8 . . ?
C13 C17 C16 108.52(16) . . ?
C13 C17 H17A 110.0 . . ?
C13 C17 H17B 110.0 . . ?
C16 C17 H17A 110.0 . . ?
C16 C17 H17B 110.0 . . ?
H17A C17 H17B 108.4 . . ?
C15 C18 H18 117.1 . . ?
C19 C18 C15 125.7(2) . . ?
C19 C18 H18 117.1 . . ?
C18 C19 C20 178.8(2) . . ?
C19 C20 H20A 123.1(17) . . ?
C19 C20 H20B 123.2(18) . . ?
H20A C20 H20B 114(2) . . ?
C22 C21 C15 123.37(17) . . ?
C22 C21 C26 118.17(18) . . ?
C26 C21 C15 118.33(17) . . ?
C21 C22 H22 119.6 . . ?
C21 C22 C23 120.7(2) . . ?
C23 C22 H22 119.6 . . ?
C22 C23 H23 119.9 . . ?
C24 C23 C22 120.1(2) . . ?
C24 C23 H23 119.9 . . ?
C23 C24 H24 120.1 . . ?
C23 C24 C25 119.72(19) . . ?
C25 C24 H24 120.1 . . ?
C24 C25 H25 119.9 . . ?
C24 C25 C26 120.1(2) . . ?
C26 C25 H25 119.9 . . ?
C21 C26 H26 119.4 . . ?
C25 C26 C21 121.1(2) . . ?
C25 C26 H26 119.4 . . ?
O1 C27 C14 110.67(17) . . ?
O2 C27 O1 125.65(18) . . ?
O2 C27 C14 123.56(18) . . ?
O1 C28 H28A 109.7 . . ?
O1 C28 H28B 109.7 . . ?
O1 C28 C29 109.9(3) . . ?
H28A C28 H28B 108.2 . . ?
C29 C28 H28A 109.7 . . ?
C29 C28 H28B 109.7 . . ?
C28 C29 H29A 109.5 . . ?
C28 C29 H29B 109.5 . . ?
C28 C29 H29C 109.5 . . ?
H29A C29 H29B 109.5 . . ?
H29A C29 H29C 109.5 . . ?
H29B C29 H29C 109.5 . . ?
N1 C30 C14 176.4(2) . . ?

loop_
_geom_torsion_atom_site_label_1
_geom_torsion_atom_site_label_2
_geom_torsion_atom_site_label_3
_geom_torsion_atom_site_label_4
_geom_torsion
_geom_torsion_site_symmetry_1
_geom_torsion_site_symmetry_2
_geom_torsion_site_symmetry_3
_geom_torsion_site_symmetry_4
_geom_torsion_publ_flag
O3 C16 C17 C13 -126.00(17) . . . . ?
C1 C2 C3 C4 -1.5(3) . . . . ?
C1 C13 C14 C15 -166.29(16) . . . . ?
C1 C13 C14 C27 -45.9(2) . . . . ?
C1 C13 C14 C30 74.5(2) . . . . ?
C1 C13 C17 C16 149.55(17) . . . . ?
C2 C1 C6 C5 -2.9(3) . . . . ?
C2 C1 C13 C14 76.7(2) . . . . ?
C2 C1 C13 C17 -44.3(3) . . . . ?
C2 C3 C4 C5 -2.3(3) . . . . ?
C2 C3 C4 C7 176.28(19) . . . . ?
C3 C4 C5 C6 3.5(3) . . . . ?
C3 C4 C7 C8 -40.0(3) . . . . ?
C3 C4 C7 C12 140.4(2) . . . . ?
C4 C5 C6 C1 -0.9(3) . . . . ?
C4 C7 C8 C9 -178.3(2) . . . . ?
C4 C7 C12 C11 -179.9(2) . . . . ?
C5 C4 C7 C8 138.6(2) . . . . ?
C5 C4 C7 C12 -41.0(3) . . . . ?
C6 C1 C2 C3 4.1(3) . . . . ?
C6 C1 C13 C14 -98.8(2) . . . . ?
C6 C1 C13 C17 140.09(19) . . . . ?
C7 C4 C5 C6 -175.10(19) . . . . ?
C7 C8 C9 C10 -1.8(4) . . . . ?
C8 C7 C12 C11 0.5(3) . . . . ?
C8 C9 C10 C11 0.4(4) . . . . ?
C9 C10 C11 C12 1.4(4) . . . . ?
C10 C11 C12 C7 -1.9(3) . . . . ?
C12 C7 C8 C9 1.3(3) . . . . ?
C13 C1 C2 C3 -171.56(19) . . . . ?
C13 C1 C6 C5 172.85(18) . . . . ?
C13 C14 C15 C16 37.96(17) . . . . ?
C13 C14 C15 C18 -77.78(17) . . . . ?
C13 C14 C15 C21 163.84(16) . . . . ?
C13 C14 C27 O1 102.27(18) . . . . ?
C13 C14 C27 O2 -73.9(2) . . . . ?
C14 C13 C17 C16 23.4(2) . . . . ?
C14 C15 C16 O3 100.35(18) . . . . ?
C14 C15 C16 C17 -24.06(18) . . . . ?
C14 C15 C18 C19 108.6(2) . . . . ?
C14 C15 C21 C22 18.7(3) . . . . ?
C14 C15 C21 C26 -165.49(18) . . . . ?
C15 C14 C27 O1 -144.25(17) . . . . ?
C15 C14 C27 O2 39.6(3) . . . . ?
C15 C16 C17 C13 0.3(2) . . . . ?
C15 C21 C22 C23 176.6(2) . . . . ?
C15 C21 C26 C25 -175.76(19) . . . . ?
C16 C15 C18 C19 -3.3(3) . . . . ?
C16 C15 C21 C22 138.8(2) . . . . ?
C16 C15 C21 C26 -45.4(2) . . . . ?
C17 C13 C14 C15 -37.79(18) . . . . ?
C17 C13 C14 C27 82.61(18) . . . . ?
C17 C13 C14 C30 -157.04(15) . . . . ?
C18 C15 C16 O3 -145.35(15) . . . . ?
C18 C15 C16 C17 90.24(18) . . . . ?
C18 C15 C21 C22 -100.2(2) . . . . ?
C18 C15 C21 C26 75.6(2) . . . . ?
C21 C15 C16 O3 -26.0(2) . . . . ?
C21 C15 C16 C17 -150.40(16) . . . . ?
C21 C15 C18 C19 -127.5(2) . . . . ?
C21 C22 C23 C24 -1.4(4) . . . . ?
C22 C21 C26 C25 0.3(3) . . . . ?
C22 C23 C24 C25 0.7(3) . . . . ?
C23 C24 C25 C26 0.3(3) . . . . ?
C24 C25 C26 C21 -0.9(3) . . . . ?
C26 C21 C22 C23 0.8(3) . . . . ?
C27 O1 C28 C29 -94.3(3) . . . . ?
C27 C14 C15 C16 -79.64(18) . . . . ?
C27 C14 C15 C18 164.62(15) . . . . ?
C27 C14 C15 C21 46.2(2) . . . . ?
C28 O1 C27 O2 2.3(3) . . . . ?
C28 O1 C27 C14 -173.8(2) . . . . ?
C30 C14 C15 C16 154.44(16) . . . . ?
C30 C14 C15 C18 38.7(2) . . . . ?
C30 C14 C15 C21 -79.7(2) . . . . ?
C30 C14 C27 O1 -17.1(2) . . . . ?
C30 C14 C27 O2 166.71(18) . . . . ?

_shelx_res_file                  
;
TITL 307_a.res in P2(1)2(1)2(1)
    307.res
    created by SHELXL-2018/3 at 19:48:27 on 12-Nov-2021
REM Old TITL 307 in P2(1)2(1)2(1)
REM SHELXT solution in P2(1)2(1)2(1): R1 0.104, Rweak 0.027, Alpha 0.001
REM <I/s> 0.710 for 26 systematic absences, Orientation as input
REM Flack x = 0.139 ( 0.094 ) from 1791 Parsons' quotients
REM Formula found by SHELXT: C29 N O4
CELL 1.54184 7.513168 15.277468 21.463002 90 90 90
ZERR 4 0.00015 0.000265 0.000386 0 0 0
LATT -1
SYMM 0.5-X,-Y,0.5+Z
SYMM -X,0.5+Y,0.5-Z
SYMM 0.5+X,0.5-Y,-Z
SFAC C H N O
UNIT 120 108 4 12

L.S. 10
PLAN  2
CONF
BOND
list 4
fmap 2
acta
MORE -1
BOND $H
OMIT 9 0 2
REM <olex2.extras>
REM <HklSrc "%.\\307.hkl">
REM </olex2.extras>

WGHT    0.046900    0.336000
FVAR       5.44110
O1    4    0.671907    0.602821    0.720529    11.00000    0.03107    0.03353 =
         0.03610   -0.01398   -0.00671    0.00595
O2    4    0.915649    0.517181    0.718703    11.00000    0.02402    0.03496 =
         0.03178   -0.00130   -0.00608    0.00108
O3    4    1.034154    0.361376    0.661629    11.00000    0.02538    0.03370 =
         0.04405    0.00425   -0.00340    0.00438
AFIX 147
H3    2    1.042072    0.403949    0.684730    11.00000   -1.50000
AFIX   0
N1    3    0.337413    0.529938    0.641095    11.00000    0.02618    0.03112 =
         0.04356   -0.00587   -0.00362    0.00095
C1    1    0.792087    0.614446    0.576875    11.00000    0.02350    0.02424 =
         0.02399    0.00104    0.00096   -0.00203
C2    1    0.931195    0.657486    0.607137    11.00000    0.02206    0.02745 =
         0.03068    0.00459   -0.00400   -0.00123
AFIX  43
H2    2    1.018585    0.625164    0.627444    11.00000   -1.20000
AFIX   0
C3    1    0.940005    0.748324    0.607128    11.00000    0.02278    0.02654 =
         0.03059    0.00159   -0.00518   -0.00428
AFIX  43
H3A   2    1.032061    0.776032    0.628344    11.00000   -1.20000
AFIX   0
C4    1    0.813534    0.798794    0.575933    11.00000    0.02507    0.02251 =
         0.02435    0.00108    0.00121   -0.00187
C5    1    0.680973    0.755699    0.542625    11.00000    0.02699    0.02630 =
         0.02732    0.00306   -0.00431    0.00069
AFIX  43
H5    2    0.599026    0.787834    0.519573    11.00000   -1.20000
AFIX   0
C6    1    0.670398    0.664898    0.543629    11.00000    0.02725    0.02665 =
         0.02581    0.00020   -0.00591   -0.00426
AFIX  43
H6    2    0.579953    0.637181    0.521586    11.00000   -1.20000
AFIX   0
C7    1    0.818703    0.896020    0.579592    11.00000    0.02159    0.02475 =
         0.02938    0.00156    0.00153   -0.00214
C8    1    0.859272    0.937540    0.635611    11.00000    0.03862    0.03021 =
         0.02908    0.00182   -0.00498   -0.00451
AFIX  43
H8    2    0.886259    0.904134    0.670581    11.00000   -1.20000
AFIX   0
C9    1    0.859869    1.028268    0.639826    11.00000    0.04966    0.03034 =
         0.03702   -0.00551   -0.00595   -0.00642
AFIX  43
H9    2    0.883888    1.055281    0.677735    11.00000   -1.20000
AFIX   0
C10   1    0.824594    1.078571    0.587421    11.00000    0.04444    0.02249 =
         0.04627   -0.00113   -0.00479   -0.00318
AFIX  43
H10   2    0.825680    1.139336    0.589985    11.00000   -1.20000
AFIX   0
C11   1    0.787884    1.037846    0.531461    11.00000    0.03083    0.02683 =
         0.03864    0.00527   -0.00375   -0.00088
AFIX  43
H11   2    0.766738    1.071494    0.496119    11.00000   -1.20000
AFIX   0
C12   1    0.782198    0.947242    0.527381    11.00000    0.02604    0.02713 =
         0.02809    0.00062   -0.00181   -0.00014
AFIX  43
H12   2    0.753944    0.920605    0.489696    11.00000   -1.20000
AFIX   0
C13   1    0.762764    0.516629    0.582843    11.00000    0.02307    0.02271 =
         0.02420   -0.00086   -0.00047   -0.00087
AFIX  13
H13   2    0.680610    0.499308    0.549590    11.00000   -1.20000
AFIX   0
C14   1    0.674766    0.488674    0.646865    11.00000    0.02158    0.02040 =
         0.02423   -0.00032   -0.00075    0.00021
C15   1    0.704758    0.386620    0.647486    11.00000    0.02237    0.02025 =
         0.02655   -0.00045   -0.00031    0.00010
C16   1    0.894854    0.375188    0.618170    11.00000    0.02369    0.02189 =
         0.03255   -0.00132    0.00086    0.00140
AFIX  13
H16   2    0.891008    0.324437    0.590277    11.00000   -1.20000
AFIX   0
C17   1    0.926722    0.457301    0.577913    11.00000    0.02570    0.02608 =
         0.03057    0.00061    0.00507    0.00004
AFIX  23
H17A  2    1.031510    0.488237    0.592476    11.00000   -1.20000
H17B  2    0.945953    0.440506    0.534851    11.00000   -1.20000
AFIX   0
C18   1    0.565634    0.345965    0.604100    11.00000    0.02653    0.02024 =
         0.03110    0.00076   -0.00231   -0.00274
AFIX  43
H18   2    0.448136    0.346032    0.617730    11.00000   -1.20000
AFIX   0
C19   1    0.597322    0.311434    0.549988    11.00000    0.03164    0.02389 =
         0.03554   -0.00037   -0.00699    0.00154
C20   1    0.630109    0.278441    0.495469    11.00000    0.04959    0.05681 =
         0.04024   -0.01348   -0.00815    0.01584
H20A  2    0.664983    0.217420    0.489188    11.00000    0.05345
H20B  2    0.628910    0.311876    0.458357    11.00000    0.05198
C21   1    0.680980    0.342697    0.710829    11.00000    0.02457    0.02487 =
         0.02855    0.00233   -0.00258   -0.00291
C22   1    0.590096    0.380975    0.759977    11.00000    0.03013    0.03131 =
         0.03550    0.00537    0.00481    0.00308
AFIX  43
H22   2    0.545484    0.437445    0.755745    11.00000   -1.20000
AFIX   0
C23   1    0.564731    0.335541    0.815922    11.00000    0.03416    0.04346 =
         0.03453    0.00375    0.00862   -0.00036
AFIX  43
H23   2    0.505721    0.362351    0.848886    11.00000   -1.20000
AFIX   0
C24   1    0.627129    0.251046    0.822247    11.00000    0.03022    0.04057 =
         0.03378    0.01140   -0.00068   -0.00687
AFIX  43
H24   2    0.609079    0.220608    0.859236    11.00000   -1.20000
AFIX   0
C25   1    0.716601    0.211837    0.773353    11.00000    0.03188    0.02831 =
         0.03795    0.00666   -0.00570   -0.00191
AFIX  43
H25   2    0.758272    0.154796    0.777380    11.00000   -1.20000
AFIX   0
C26   1    0.744247    0.257299    0.718454    11.00000    0.03145    0.02564 =
         0.03155    0.00137   -0.00270    0.00092
AFIX  43
H26   2    0.805981    0.230597    0.686061    11.00000   -1.20000
AFIX   0
C27   1    0.769031    0.536122    0.700468    11.00000    0.02404    0.02523 =
         0.02508    0.00007    0.00097   -0.00076
C28   1    0.748813    0.661220    0.767248    11.00000    0.05152    0.05445 =
         0.05815   -0.03429   -0.02115    0.01126
AFIX  23
H28A  2    0.708470    0.720651    0.759933    11.00000   -1.20000
H28B  2    0.877572    0.660401    0.763982    11.00000   -1.20000
AFIX   0
C29   1    0.694417    0.632697    0.830579    11.00000    0.07147    0.14682 =
         0.04435   -0.04047   -0.01959    0.04114
AFIX 137
H29A  2    0.567113    0.627938    0.832380    11.00000   -1.50000
H29B  2    0.734120    0.674889    0.860671    11.00000   -1.50000
H29C  2    0.746849    0.576823    0.839633    11.00000   -1.50000
AFIX   0
C30   1    0.485050    0.512497    0.645452    11.00000    0.02503    0.02095 =
         0.02773   -0.00150    0.00050   -0.00077
HKLF 4


REM  307_a.res in P2(1)2(1)2(1)
REM wR2 = 0.0903, GooF = S = 1.050, Restrained GooF = 1.050 for all data
REM R1 = 0.0351 for 4701 Fo > 4sig(Fo) and 0.0367 for all 4889 data
REM 317 parameters refined using 0 restraints

END

WGHT      0.0469      0.3360

REM Highest difference peak  0.271,  deepest hole -0.185,  1-sigma level  0.043
Q1    1   0.7784  0.5356  0.9338  11.00000  0.05    0.27
Q2    1   0.7031  0.4739  0.9101  11.00000  0.05    0.17
;
_shelx_res_checksum              7921
_shelx_hkl_file                  
;
   0   0  -1 12.0611 5.35170   1
   0   0  -2 77547.2 1086.12   1
   0   0  -2 78218.4 1043.19   3
   0   0  -3 8.04936 10.9400   1
   0   0  -3 78.3271 17.4346   3
   0   0  -4 129853. 1869.69   1
   0   0  -4 133399. 1798.84   3
   0   0  -5-1.63183 24.6955   1
   0   0  -5-4.21360 17.8298   3
   0   0  -6 25024.8 575.944   1
   0   0  -6 25170.2 511.268   3
   0   0  -7 14.7035 27.1433   1
   0   0  -7 12.2295 25.2072   3
   0   0  -8 2281.79 177.474   1
   0   0  -8 2099.18 140.118   3
   0   0  -9 58.3875 34.5210   3
   0   0  -9 17.2757 34.5700   1
   0   0 -10 13465.8 515.164   1
   0   0 -10 13789.3 428.502   3
   0   0 -11 16.2614 35.3797   3
   0   0 -11 10.7493 36.8263   1
   0   0 -12 518.446 117.532   1
   0   0 -13-5.03516 38.5028   1
   0   0 -14 52544.2 1386.11   1
   0   0 -15 50.1349 58.2475   1
   0   0 -16 77785.9 1932.25   5
   0   0 -16 77444.5 1879.75   9
   0   0 -16 79724.7 1924.33   1
   0   0 -17 145.592 118.272   5
   0   0 -17-40.7830 83.6993   1
   0   0 -18 1458.52 251.393   1
   0   0 -18 1758.86 269.482   5
   0   0 -19 129.208 101.492   5
   0   0 -20 3843.09 398.894   5
   0   0 -21-27.9861 91.2642   5
   0   0 -22 9184.42 596.001   5
   0   0 -23-74.3986 96.4763   5
   0   0 -24 170.275 68.6179   7
   0   0 -24 177.401 86.2417   5
   0   0 -25-65.3808 56.8425   4
   0   0 -25-15.1542 46.4420   5
   0   0 -26 4356.26 240.326   4
   0   0 -26 5375.96 295.765   5
   0   1   0 1.22339 5.83866   3
   0   1  -1 16714.7 292.541   1
   0   1   1 18316.4 269.408   3
   0   1  -2 392250. 5003.20   1
   0   1  -2 386895. 5019.95   3
   0  -1  -2 390490. 4966.20   1
   0  -1  -3 3898.36 137.901   1
   0   1  -3 4138.01 154.668   3
   0   1  -3 3832.96 148.945   1
   0   1  -4 52431.0 871.814   3
   0  -1  -4 52876.1 853.391   1
   0   1  -4 52289.0 881.652   1
   0   1  -5 24888.7 560.712   1
   0   1  -5 26924.8 556.051   3
   0  -1  -5 26607.6 434.930   3
   0  -1  -5 25508.1 542.039   1
   0   1  -6 80.8624 31.4722   3
   0  -1  -6 68.0173 18.8398   3
   0   1  -6 97.9774 39.0460   1
   0  -1  -6 92.1874 33.3685   1
   0  -1  -7 91699.4 1519.54   1
   0   1  -7 93192.6 1556.82   1
   0  -1  -7 93051.4 1345.53   3
   0   1  -7 90609.8 1493.47   3
   0   1  -8 83298.8 1512.43   1
   0  -1  -8 85911.4 1287.89   3
   0   1  -8 83809.1 1439.06   3
   0  -1  -8 85605.6 1486.04   1
   0  -1  -9 1896.52 120.797   3
   0   1  -9 1772.62 153.859   3
   0  -1  -9 1850.93 167.820   1
   0   1  -9 2162.23 191.192   1
   0   1 -10 12779.3 455.269   3
   0   1 -10 13371.1 521.196   1
   0  -1 -10 12524.2 487.951   1
   0  -1 -11 298.077 84.6080   1
   0   1 -11 330.033 91.5155   1
   0   1 -11 500.821 94.9307   3
   0   1 -12 58304.4 1390.22   1
   0  -1 -12 59420.0 1361.58   1
   0   1 -12 61045.6 1255.70   3
   0   1 -13 9667.65 526.230   1
   0  -1 -13 10017.4 515.369   1
   0  -1 -14 132.705 82.3579   1
   0   1 -14 161.828 73.2623   1
   0  -1 -15 747.277 154.087   1
   0   1 -15 874.845 173.665   1
   0  -1 -16 7005.83 508.723   5
   0   1 -16 7440.37 525.083   1
   0  -1 -16 8078.86 529.037   1
   0   1 -16 7573.95 539.519   5
   0   1 -16 8384.83 534.109   9
   0   1 -17 278.450 109.837   1
   0  -1 -17 123.257 100.126   1
   0   1 -17 131.186 123.507   5
   0  -1 -17 108.887 97.9359   5
   0   1 -17 203.623 112.773   9
   0   1 -18 29020.4 1098.73   9
   0  -1 -18 28059.4 1102.78   1
   0   1 -18 29568.9 1164.76   1
   0  -1 -18 28691.4 1125.79   5
   0   1 -18 28235.6 1136.95   5
   0  -1 -19 23489.5 1021.00   5
   0   1 -19 23185.6 1028.85   5
   0   1 -20 13319.3 763.196   5
   0  -1 -20 11469.3 698.459   5
   0  -1 -21 348.237 128.159   5
   0   1 -21 365.242 138.999   5
   0  -1 -22 503.589 158.883   5
   0   1 -22 423.378 136.218   5
   0   1 -23 23.4205 67.0568   7
   0   1 -23-12.5945 73.8201   5
   0  -1 -23-89.7251 63.3401   5
   0   1 -24-70.8308 82.8050   5
   0  -1 -24-29.9222 66.1472   5
   0   1 -24 83.5804 66.1243   7
   0  -1 -25-39.9380 44.5569   4
   0  -1 -25 74.6353 54.9417   5
   0   1 -25-39.5081 44.8176   4
   0   1 -25-6.91089 53.7367   5
   0  -1 -26 670.821 102.456   5
   0   1 -26 856.239 125.384   5
   0   1 -26 662.302 100.915   4
   0   2   0 32196.4 489.015   1
   0   2   0 33355.1 557.936   3
   0   2  -1 7800.51 184.555   1
   0  -2  -1 7681.24 143.638   2
   0   2   1 7795.66 189.811   3
   0   2  -2 1069.77 71.6615   1
   0  -2  -2 1200.41 45.3558   2
   0  -2  -2 1193.27 56.1275   1
   0   2   2 1147.51 54.4760   3
   0   2  -3 63742.4 995.692   1
   0  -2  -3 62458.6 928.120   1
   0   2  -3 63661.0 1046.99   3
   0  -2  -4 182819. 2503.04   1
   0   2  -4 185254. 2580.59   1
   0   2  -4 186423. 2626.19   3
   0  -2  -5 83739.7 1297.01   1
   0   2  -5 84335.3 1369.55   1
   0   2  -5 85404.5 1396.32   3
   0   2  -6 12780.3 405.133   3
   0   2  -6 12692.3 400.128   1
   0  -2  -6 12304.6 354.958   1
   0  -2  -7 2239.53 84.7010   3
   0   2  -7 2435.54 179.103   3
   0   2  -7 2613.02 184.815   1
   0  -2  -7 2466.63 162.738   1
   0  -2  -8 14547.0 456.996   1
   0   2  -8 15122.9 501.948   1
   0   2  -8 14374.5 481.844   3
   0  -2  -8 13334.5 269.055   3
   0   2  -9 2348.42 203.296   1
   0   2  -9 2362.63 194.943   3
   0  -2  -9 2303.72 185.691   1
   0   2 -10 37451.4 962.704   1
   0  -2 -10 36842.1 904.686   1
   0   2 -10 37546.1 926.779   3
   0   2 -11 9366.75 434.066   3
   0   2 -11 10291.8 490.582   1
   0  -2 -11 9915.58 448.547   1
   0  -2 -12 307.408 84.9775   1
   0   2 -12 363.434 109.373   1
   0   2 -12 322.227 79.8313   3
   0  -2 -13 1863.79 213.862   1
   0   2 -13 1775.59 195.879   3
   0   2 -13 1579.73 214.267   1
   0   2 -14 101787. 2182.72   1
   0  -2 -14 103193. 2088.71   1
   0  -2 -15 3982.76 345.165   1
   0   2 -15 4129.20 378.035   1
   0   2 -15 4101.30 353.233   9
   0   2 -15 4423.76 392.881   5
   0  -2 -16 17129.0 765.430   1
   0  -2 -16 16824.8 795.604   5
   0   2 -16 16615.2 815.509   5
   0   2 -16 17305.3 769.574   9
   0   2 -16 16276.7 808.000   1
   0   2 -17 7171.21 544.768   5
   0   2 -17 7117.80 547.631   1
   0  -2 -17 6656.27 505.409   5
   0  -2 -17 7309.66 512.457   1
   0   2 -17 7406.73 512.829   9
   0  -2 -18 88406.2 2171.71   5
   0   2 -18 93277.2 2277.79   5
   0   2 -18 92460.8 2305.76   1
   0   2 -18 93158.9 2177.81   9
   0  -2 -19 790.475 201.960   5
   0   2 -19 633.895 172.561   9
   0   2 -19 879.532 206.313   5
   0   2 -20 315.053 126.806   5
   0  -2 -20 275.697 105.298   5
   0   2 -21 3692.12 399.253   5
   0  -2 -21 3750.39 377.314   5
   0   2 -22 522.573 121.234   7
   0  -2 -22 483.544 123.091   5
   0   2 -22 482.825 149.191   5
   0  -2 -23 1480.42 211.006   5
   0   2 -23 1468.52 202.542   7
   0   2 -23 1996.51 263.832   5
   0   2 -24 663.087 121.138   7
   0  -2 -24 1062.10 162.570   5
   0   2 -24 846.658 154.617   5
   0  -2 -25 149.652 63.7756   5
   0   2 -25 107.651 57.8122   7
   0   2 -25 87.1061 58.4149   5
   0   2 -25 42.0767 60.1365   4
   0  -2 -26 62.7725 32.7234   5
   0   2 -26 109.440 50.7049   4
   0   2 -26 151.843 65.4707   5
   0   3   0-8.12840 19.7265   3
   0   3   0 18.6552 14.5996   1
   0   3  -1 27353.6 568.322   3
   0   3   1 27458.4 514.426   3
   0   3  -1 26839.6 482.170   1
   0  -3  -1 26740.4 426.019   2
   0   3  -2 521.554 55.5920   1
   0   3   2 522.401 51.0940   3
   0  -3  -2 516.214 32.2081   2
   0   3   3 47435.6 709.136   3
   0  -3  -3 46396.9 678.670   2
   0   3  -3 46614.9 816.940   1
   0   3  -4 95062.8 1564.34   3
   0   3  -4 93888.8 1468.45   1
   0  -3  -4 94193.1 1358.56   1
   0   3  -5 103186. 1687.27   3
   0  -3  -5 98382.3 1483.15   1
   0   3  -5 100396. 1597.15   1
   0   3  -6 4652.78 240.871   1
   0  -3  -6 4497.06 197.333   1
   0   3  -6 4463.67 254.361   3
   0   3  -7 39846.0 883.354   1
   0  -3  -7 38840.6 781.456   1
   0   3  -7 38798.3 914.969   3
   0  -3  -8 15491.7 463.636   1
   0   3  -8 15338.2 523.856   1
   0   3  -8 15895.4 552.671   3
   0   3  -9 83481.9 1583.79   1
   0   3  -9 79955.7 1587.23   3
   0  -3  -9 82715.6 1466.43   1
   0   3 -10 76155.0 1577.20   3
   0   3 -10 80171.3 1604.23   1
   0  -3 -10 78641.7 1471.17   1
   0   3 -11 20224.1 726.639   1
   0  -3 -11 19175.3 628.929   1
   0   3 -11 18344.2 673.243   3
   0  -3 -12 26004.4 783.517   1
   0   3 -12 24826.1 859.767   1
   0   3 -12 24800.3 826.580   3
   0  -3 -13 19609.2 702.228   1
   0   3 -13 19645.2 739.091   3
   0   3 -13 19622.9 780.995   1
   0   3 -14 11657.9 625.224   1
   0  -3 -14 11615.4 554.485   1
   0  -3 -15 25624.0 887.492   1
   0   3 -15 24355.3 970.451   5
   0   3 -15 25163.4 986.193   1
   0   3 -15 25048.7 904.647   9
   0   3 -16 37601.4 1272.44   5
   0   3 -16 37164.0 1281.40   1
   0   3 -16 39095.6 1199.84   9
   0  -3 -16 34593.8 1187.11   5
   0   3 -17 1631.98 264.656   1
   0   3 -17 1484.44 249.335   5
   0   3 -17 1573.89 247.366   9
   0  -3 -17 1158.21 212.632   5
   0   3 -18 14995.1 814.533   5
   0   3 -18 14511.4 759.562   9
   0  -3 -18 14589.0 760.119   5
   0  -3 -19 1626.60 261.237   5
   0   3 -19 1853.45 270.940   9
   0   3 -19 1699.76 280.221   5
   0   3 -20 11769.5 721.167   5
   0  -3 -20 11424.0 659.504   5
   0   3 -21 112.613 75.5058   7
   0  -3 -21-43.8969 78.3679   5
   0   3 -21 146.404 91.5902   5
   0  -3 -22 158.019 99.6983   5
   0   3 -22 106.478 81.6246   7
   0   3 -22 149.385 77.7114   5
   0  -3 -23 458.357 111.983   5
   0   3 -23 707.784 161.703   5
   0   3 -23 731.853 146.064   7
   0   3 -24 13.0249 53.9757   5
   0  -3 -24 58.0522 46.3578   5
   0   3 -24 11.7137 42.9319   7
   0   3 -25 163.440 65.0852   7
   0  -3 -25 130.205 53.8472   5
   0   3 -25 220.582 81.7709   5
   0   3 -25 129.823 75.5598   4
   0   3 -26 355.688 82.8237   5
   0   3 -26 289.550 71.4509   4
   0  -4   0 2863.32 124.039   2
   0   4   0 2720.11 161.891   3
   0   4  -1 61044.3 1074.63   3
   0  -4  -1 59208.5 872.504   2
   0   4  -1 58779.9 943.087   1
   0   4   1 59694.6 1008.23   3
   0   4  -2 35894.6 768.407   3
   0   4   2 34631.6 651.731   3
   0  -4  -2 34799.1 531.225   2
   0   4  -2 35848.8 659.532   1
   0  -4  -3 6038.62 146.951   2
   0  -4  -3 6409.49 164.178   1
   0   4   3 6117.83 195.805   3
   0   4  -3 5787.06 229.994   1
   0   4  -3 5819.16 280.750   3
   0   4  -4 16483.9 442.328   1
   0   4  -4 16449.0 518.459   3
   0  -4  -4 16110.2 306.163   2
   0  -4  -4 16600.2 338.391   1
   0  -4  -5 6570.05 209.753   1
   0   4  -5 6589.84 326.917   3
   0  -4  -6 34436.0 656.583   1
   0   4  -6 33805.7 786.566   1
   0   4  -6 35216.0 880.835   3
   0   4  -7 13342.1 474.232   1
   0   4  -7 13190.4 519.860   3
   0  -4  -7 13503.3 381.792   1
   0  -4  -8 1060.77 106.154   1
   0   4  -8 871.144 138.440   3
   0   4  -8 901.541 127.899   1
   0  -4  -9 63611.3 1169.44   1
   0   4  -9 61622.0 1323.32   1
   0   4 -10 905.042 150.167   3
   0   4 -10 878.967 143.770   1
   0  -4 -10 979.838 120.139   1
   0   4 -11 1082.94 166.544   1
   0  -4 -11 1134.17 136.394   1
   0   4 -11 1021.99 164.984   3
   0   4 -12 28148.6 942.344   3
   0   4 -12 28275.6 946.220   1
   0  -4 -12 29408.9 810.734   1
   0   4 -13 9631.01 550.860   1
   0  -4 -13 10161.5 469.784   1
   0   4 -13 9968.08 549.534   3
   0   4 -14 21129.0 880.576   1
   0   4 -14 21117.6 841.770   3
   0   4 -15 5473.14 446.805   5
   0   4 -15 5074.24 440.559   1
   0   4 -15 5776.97 414.570   9
   0  -4 -15 5407.90 423.545   5
   0   4 -16 1090.19 217.870   1
   0   4 -16 942.186 194.367   9
   0  -4 -16 693.616 161.897   5
   0   4 -16 970.467 207.970   5
   0   4 -17 633.192 156.691   9
   0  -4 -17 763.046 173.487   5
   0   4 -17 704.126 186.552   5
   0   4 -17 846.186 201.517   1
   0   4 -18 8681.79 612.476   5
   0   4 -18 8636.70 577.995   9
   0  -4 -18 9403.71 589.643   5
   0   4 -19 632.739 161.086   9
   0  -4 -19 515.819 153.994   5
   0   4 -19 434.620 156.148   7
   0   4 -19 328.238 129.438   5
   0  -4 -20 1169.56 208.736   5
   0   4 -20 1317.06 231.986   9
   0   4 -20 1303.92 235.773   5
   0   4 -20 1055.97 213.531   7
   0  -4 -21 78.2210 68.5324   5
   0   4 -21 201.941 120.991   5
   0   4 -21 171.594 125.753   7
   0   4 -22 8864.54 568.660   5
   0  -4 -22 8401.66 491.327   5
   0  -4 -23 198.012 79.3652   5
   0   4 -23 511.737 121.632   7
   0   4 -23 463.684 132.100   5
   0   4 -24 1790.10 220.587   5
   0  -4 -24 1658.84 172.907   5
   0   4 -24 1629.55 183.129   7
   0   4 -24 1602.61 207.802   4
   0   4 -25 843.296 133.190   5
   0   4 -25 900.966 142.385   4
   0   4 -25 686.581 103.116   7
   0   4 -26 68.7168 41.9079   4
   0   4 -26 124.167 47.2842   5
   0   5   0-2.71615 26.2135   3
   0  -5   0 10.2652 15.1585   2
   0   5  -1 37863.4 830.172   3
   0   5   1 37700.3 774.550   3
   0  -5  -1 36159.1 618.433   2
   0   5  -1 38755.0 702.514   1
   0  -5   1 37289.9 704.612   2
   0   5  -2 60032.7 1015.45   1
   0   5   2 59942.7 1032.17   3
   0  -5  -2 57481.2 855.665   2
   0   5  -2 60192.6 1167.70   3
   0   5  -3 245131. 3537.11   3
   0  -5  -3 230168. 3070.50   1
   0   5  -3 237654. 3327.17   1
   0   5   3 237284. 3249.88   3
   0  -5  -3 238061. 3087.89   2
   0   5  -4 129.237 48.6302   3
   0   5  -4 258.377 56.9650   1
   0  -5  -4 216.464 28.7181   1
   0  -5  -4 238.438 30.2121   2
   0  -5  -5 4353.13 150.909   1
   0   5  -5 4201.61 281.432   3
   0   5  -5 4022.47 229.171   1
   0   5  -6 1885.35 197.343   3
   0  -5  -6 1904.08 109.094   1
   0   5  -6 1787.96 162.961   1
   0  -5  -7 13107.5 352.052   1
   0   5  -7 12855.0 546.062   3
   0   5  -7 12347.1 475.548   1
   0   5  -8 12558.7 555.317   3
   0   5  -8 11758.6 487.772   1
   0  -5  -8 11868.8 360.027   1
   0   5  -9 1543.87 199.880   3
   0  -5  -9 2016.39 147.846   1
   0   5  -9 1503.34 182.784   1
   0   5 -10 190.623 79.4119   1
   0   5 -10 241.135 94.3806   3
   0   5 -11 18466.0 720.957   1
   0   5 -11 17376.6 742.341   3
   0   5 -12 13994.1 656.540   1
   0   5 -12 13805.7 670.703   3
   0   5 -13 3312.60 328.185   1
   0   5 -13 3200.10 329.534   3
   0   5 -14 2061.38 242.433   9
   0   5 -14 1992.48 268.924   1
   0   5 -14 2183.07 276.178   3
   0   5 -14 1929.94 256.955   5
   0   5 -15 3992.99 406.565   1
   0   5 -15 4713.92 412.761   3
   0   5 -15 5149.30 389.946   9
   0   5 -15 4595.75 410.399   5
   0   5 -16 73.5160 73.0004   7
   0   5 -16-95.8813 83.8280   5
   0   5 -16-2.98071 56.5692   1
   0   5 -16 54.2702 76.5744   9
   0   5 -17 35.2264 67.3948   9
   0  -5 -17 59.4162 91.0309   5
   0   5 -17-39.7368 80.5060   7
   0   5 -17 46.9073 74.9467   5
   0  -5 -18 12161.3 647.421   5
   0   5 -18 12111.3 722.379   5
   0   5 -18 11620.1 658.357   9
   0   5 -18 10816.2 674.387   7
   0  -5 -19 4551.39 388.865   5
   0   5 -19 4171.57 398.475   9
   0   5 -19 4878.38 454.032   5
   0   5 -19 3872.95 398.531   7
   0  -5 -20 3904.86 350.158   5
   0   5 -20 2852.58 331.172   7
   0   5 -20 3555.63 365.190   9
   0   5 -20 3338.21 367.358   5
   0   5 -21 714.990 174.860   5
   0   5 -21 709.845 168.598   7
   0  -5 -21 633.220 144.751   5
   0   5 -22 483.256 117.178   7
   0   5 -22 653.191 155.547   5
   0   5 -23 180.535 78.9778   7
   0   5 -23 259.751 99.9064   5
   0   5 -24 1523.97 169.575   7
   0   5 -24 1555.09 193.029   5
   0   5 -24 1358.04 193.928   4
   0   5 -25 628.657 113.237   4
   0   5 -25 522.401 95.1455   5
   0   5 -25 641.585 92.0100   7
   0   6   0 51970.0 1071.64   3
   0  -6   0 52243.0 886.166   2
   0   6  -1 125631. 2078.58   3
   0   6   1 126105. 1998.09   3
   0  -6   1 121550. 1863.45   2
   0  -6  -1 125481. 1754.95   2
   0  -6  -2 17846.8 351.031   2
   0   6   2 17824.0 495.629   3
   0   6  -2 17602.1 585.287   3
   0  -6   2 17223.9 473.217   2
   0   6  -2 18245.4 478.867   1
   0   6  -3 33161.5 880.396   3
   0  -6  -3 34535.8 550.299   2
   0   6  -3 33869.4 754.236   1
   0   6   3 33501.8 706.915   3
   0   6  -4 25695.1 657.067   1
   0   6  -4 26749.7 792.333   3
   0   6   4 26599.9 563.118   3
   0   6  -5 82584.4 1647.62   3
   0   6  -5 78242.7 1449.72   1
   0   6  -6 1454.97 182.062   3
   0   6  -6 1411.02 151.184   1
   0   6  -7 5108.86 309.979   1
   0   6  -7 5217.34 363.384   3
   0   6  -8 475.326 120.209   3
   0   6  -8 329.801 90.2067   1
   0   6  -9 29002.4 881.822   1
   0   6  -9 27471.9 947.022   3
   0   6 -10 9241.63 543.702   3
   0   6 -10 9873.53 512.171   1
   0   6 -11 960.902 182.970   3
   0   6 -11 938.765 165.138   1
   0   6 -12 5495.94 419.482   1
   0   6 -12 5245.35 432.602   3
   0   6 -13 335.369 120.578   3
   0   6 -13 385.550 123.857   1
   0   6 -13 407.937 120.453   7
   0   6 -14 493.919 143.119   5
   0   6 -14 344.661 111.064   9
   0   6 -14 167.409 60.8367   3
   0   6 -14 392.305 132.661   1
   0   6 -14 497.473 165.322   7
   0   6 -15 206.971 93.9179   9
   0   6 -15 257.383 119.442   7
   0   6 -15 311.047 115.392   5
   0   6 -15 35.3970 104.591   3
   0   6 -15 210.678 106.561   1
   0   6 -16 1553.84 236.726   9
   0   6 -16 1371.08 249.862   1
   0   6 -16 1811.64 278.419   7
   0   6 -16 1590.26 252.519   5
   0   6 -17 113.836 78.9690   5
   0   6 -17-32.8028 83.5570   7
   0   6 -18 25.2211 86.1735   7
   0   6 -18 35.5901 74.9011   9
   0   6 -18 95.7568 112.644   5
   0   6 -19 3959.95 396.020   7
   0   6 -19 4292.71 401.442   9
   0   6 -19 4924.18 439.351   5
   0   6 -20 8371.34 560.201   7
   0   6 -20 8452.54 568.636   5
   0   6 -20 9115.80 570.863   9
   0   6 -21 3335.19 335.367   7
   0   6 -21 3619.07 356.864   5
   0   6 -22 289.326 103.771   5
   0   6 -22 278.489 99.2616   7
   0   6 -23 937.314 165.861   4
   0   6 -23 980.804 149.600   7
   0   6 -23 1002.34 163.757   5
   0   6 -24 1516.69 175.182   5
   0   6 -24 1224.37 172.380   4
   0   6 -24 1265.69 147.428   7
   0   6 -25 190.315 59.8481   5
   0   6 -25 61.8316 48.0717   4
   0  -7   0-15.3175 22.4142   2
   0   7   0-12.6331 34.7206   3
   0   7   1 11839.9 448.829   3
   0  -7  -1 12006.4 310.696   2
   0  -7   1 11654.2 371.029   2
   0   7  -1 11479.4 478.543   3
   0   7  -2 298512. 4526.72   3
   0  -7  -2 311844. 4018.05   2
   0  -7   2 303787. 4257.10   2
   0   7   2 304313. 4326.75   3
   0   7  -3 34657.7 948.637   3
   0   7  -3 33274.8 785.930   1
   0  -7   3 33046.2 786.502   2
   0   7   3 34247.3 759.776   3
   0   7   4 21935.6 534.008   3
   0   7  -4 19668.7 715.704   3
   0   7  -4 20419.1 605.882   1
   0   7  -5 11058.9 537.032   3
   0   7  -5 11774.0 460.165   1
   0   7  -6 32080.8 997.663   3
   0   7  -6 30806.2 839.123   1
   0   7  -7 44686.5 1249.82   3
   0   7  -7 45223.6 1099.45   1
   0   7  -8 2934.71 259.309   1
   0   7  -8 2940.98 302.959   3
   0   7  -9 990.207 183.183   3
   0   7  -9 785.490 142.267   1
   0   7 -10 386.715 107.845   1
   0   7 -10 195.018 97.6715   3
   0   7 -11 91.4401 80.2964   3
   0   7 -11 29.9546 49.0759   1
   0   7 -12 181.599 80.3250   6
   0   7 -12 33.7572 76.4557   3
   0   7 -12-13.4496 47.9427   1
   0   7 -13 415.825 139.891   3
   0   7 -13 857.097 153.274   6
   0   7 -13 481.556 155.466   7
   0   7 -13 327.024 109.702   5
   0   7 -13 570.445 132.356   9
   0   7 -13 560.144 154.480   1
   0   7 -14 1870.76 277.701   3
   0   7 -14 1761.17 261.571   7
   0   7 -14 1906.41 232.270   9
   0   7 -14 1969.83 288.492   1
   0   7 -14 1749.49 247.825   5
   0   7 -15 8170.31 506.951   9
   0   7 -15 8537.58 616.435   3
   0   7 -15 8357.28 603.576   1
   0   7 -15 8832.05 609.199   7
   0   7 -15 7947.96 539.062   5
   0   7 -16 16113.0 751.040   9
   0   7 -16 16042.8 788.165   5
   0   7 -16 14988.1 806.769   7
   0   7 -17 4508.54 439.629   7
   0   7 -17 4033.01 378.826   9
   0   7 -17 4108.37 394.347   5
   0   7 -18 12875.7 678.695   9
   0   7 -18 13862.4 731.911   5
   0   7 -18 12217.0 715.589   7
   0   7 -19 2310.36 301.241   7
   0   7 -19 1945.28 269.862   5
   0   7 -19 1626.02 238.611   9
   0   7 -20 561.981 144.579   5
   0   7 -20 530.421 136.993   9
   0   7 -20 460.871 132.865   7
   0   7 -21-0.42001 58.2399   5
   0   7 -21-37.7463 80.4721   7
   0   7 -22 425.329 106.986   5
   0   7 -22 183.645 87.6469   4
   0   7 -22 309.012 99.9385   7
   0   7 -23 158.431 72.3323   5
   0   7 -23 57.4082 55.2098   7
   0   7 -23 64.9443 55.3571   4
   0   7 -24 531.191 87.2865   7
   0   7 -24 447.338 103.088   4
   0   7 -24 382.474 85.2442   5
   0   8   0 154323. 2599.92   3
   0  -8   0 156846. 2259.74   2
   0   8  -1 7386.79 405.455   3
   0   8   1 7721.42 379.260   3
   0  -8   1 7303.47 294.029   2
   0  -8   2 86428.4 1462.93   2
   0   8   2 82856.5 1539.36   3
   0  -8   3 18015.0 558.503   2
   0   8  -3 16746.7 676.477   3
   0   8   3 18523.1 554.873   3
   0   8  -4 38794.6 923.634   1
   0  -8   4 37201.4 917.998   2
   0   8  -4 37638.6 1093.25   3
   0   8  -5 115.216 51.9333   1
   0   8  -5 13.7107 57.6977   3
   0  -8   5 46.1319 39.6689   2
   0   8  -6 3483.80 326.002   3
   0   8  -6 3822.50 282.392   1
   0   8  -7 908.089 148.112   1
   0   8  -7 905.844 179.800   3
   0   8  -8 4560.48 339.174   1
   0   8  -8 4615.91 401.242   3
   0   8  -9 18509.1 737.672   1
   0   8  -9 18290.0 846.913   3
   0   8 -10 762.658 154.620   1
   0   8 -10 625.232 159.217   3
   0   8 -11 269.956 113.863   7
   0   8 -11 20.0407 104.716   3
   0   8 -11 270.591 101.527   1
   0   8 -11 239.649 80.3744   6
   0   8 -12 2888.91 354.778   3
   0   8 -12 2832.39 245.347   6
   0   8 -12 2424.23 295.992   1
   0   8 -12 2951.20 325.709   7
   0   8 -12 3037.21 284.889   9
   0   8 -13 8731.19 441.738   6
   0   8 -13 8697.92 500.367   9
   0   8 -13 8660.53 582.902   1
   0   8 -13 9297.00 603.927   7
   0   8 -13 8135.89 609.863   3
   0   8 -14 4872.76 467.143   3
   0   8 -14 4937.77 385.912   9
   0   8 -14 5208.08 466.042   1
   0   8 -14 4744.35 446.506   7
   0   8 -14 4559.77 393.028   5
   0   8 -15 132.682 104.888   7
   0   8 -15 323.213 110.836   9
   0   8 -15 330.214 117.044   5
   0   8 -16 8647.71 536.439   9
   0   8 -16 8591.26 560.553   5
   0   8 -16 9663.31 635.875   7
   0   8 -17 1385.22 249.598   7
   0   8 -17 1654.79 247.316   9
   0   8 -17 985.661 185.961   5
   0   8 -18 9203.14 553.011   9
   0   8 -18 9105.33 601.988   7
   0   8 -18 9749.17 586.162   5
   0   8 -19 8969.67 543.343   5
   0   8 -19 10008.0 561.902   9
   0   8 -19 8336.37 559.582   7
   0   8 -20-6.23848 59.4663   9
   0   8 -20 36.1116 70.2649   5
   0   8 -20 15.8779 68.4298   7
   0   8 -21 645.822 133.263   5
   0   8 -21 609.644 134.495   7
   0   8 -21 561.673 139.857   4
   0   8 -22 212.171 82.0052   4
   0   8 -22 150.240 52.9716   7
   0   8 -22 205.989 76.0691   5
   0   8 -23 60.9320 40.7336   5
   0   8 -23 9.08110 53.1523   4
   0   8 -23 31.4982 43.4432   7
   0   9   0-18.5688 33.0144   3
   0   9  -1 1252.35 176.363   3
   0   9   1 1251.86 162.998   3
   0   9   2 22542.3 697.760   3
   0  -9   2 23211.4 621.115   2
   0   9  -3 5965.03 415.426   3
   0  -9   3 6116.53 317.929   2
   0   9   3 6388.55 330.946   3
   0   9  -4 42804.0 1251.89   3
   0  -9   4 46247.6 1067.07   2
   0   9  -5 358.846 110.985   3
   0  -9   5 337.637 89.0859   2
   0  -9   6 181.758 73.5943   2
   0   9  -6 89.9428 63.8503   3
   0  -9   7 2869.24 265.343   2
   0   9  -7 2462.09 302.398   3
   0   9  -8 2930.68 339.353   3
   0  -9   8 2545.30 264.726   2
   0  -9   9 738.881 145.504   2
   0   9  -9 555.308 134.991   1
   0   9  -9 445.007 137.725   3
   0   9  -9 608.007 126.687   6
   0   9  -9 799.730 163.767   7
   0   9 -10 20758.7 725.804   6
   0  -9  10 19579.9 801.940   2
   0   9 -10 20348.6 856.133   7
   0   9 -10 19257.6 815.439   1
   0   9 -10 19498.7 941.330   3
   0   9 -11 1570.63 272.424   3
   0   9 -11 1734.04 210.778   9
   0   9 -11 1438.31 226.648   1
   0  -9  11 1641.40 229.892   2
   0   9 -11 2106.48 281.671   7
   0   9 -11 1981.97 213.176   6
   0   9 -12 17580.2 840.361   1
   0   9 -12 19730.9 751.732   9
   0   9 -12 17113.7 914.016   3
   0   9 -12 18467.6 859.485   7
   0   9 -12 19396.2 691.101   6
   0  -9  12 18439.9 824.010   2
   0  -9  13 17075.4 802.373   2
   0   9 -13 16146.2 897.853   3
   0   9 -13 17900.2 666.307   6
   0   9 -13 15573.1 816.973   1
   0   9 -13 17429.8 849.351   7
   0   9 -13 18062.8 728.217   9
   0   9 -14 6074.12 418.385   9
   0   9 -14 5603.51 482.959   7
   0   9 -15 39.6149 63.9249   9
   0   9 -15 14.0986 92.2742   7
   0   9 -16 5871.70 420.920   9
   0   9 -16 6404.69 513.202   7
   0   9 -17 15.0748 89.5150   7
   0   9 -17 153.268 95.3798   9
   0   9 -18 1259.86 192.149   5
   0   9 -18 966.385 178.957   9
   0   9 -18 997.402 201.511   7
   0   9 -19 588.391 144.307   7
   0   9 -19 837.879 153.757   9
   0   9 -19 889.671 158.876   5
   0   9 -19 482.748 125.235   4
   0   9 -20 3178.27 273.217   5
   0   9 -20 2901.65 291.035   7
   0   9 -20 3071.42 274.088   9
   0   9 -20 2449.15 272.148   4
   0   9 -21 8985.80 468.473   7
   0   9 -21 7167.17 420.767   4
   0   9 -22 135.656 56.2275   4
   0   9 -22 358.993 89.4910   7
   0   9 -23 93.4522 40.4738   7
   0  10   0 32657.7 989.600   3
   0  10   1 11287.6 528.187   3
   0  10  -1 10856.7 559.692   3
   0  10   2 282.919 74.9404   3
   0  10  -2 252.142 104.893   3
   0  10  -3 1328.29 205.959   3
   0 -10   4 1138.05 146.176   2
   0  10  -4 844.895 171.024   3
   0  10  -5 227.382 93.0047   3
   0 -10   5 564.561 113.163   2
   0  10  -6 14085.6 754.088   3
   0 -10   6 15807.4 635.519   2
   0 -10   7 6864.73 432.883   2
   0  10  -7 7827.16 561.232   3
   0  10   7 6544.35 479.250   6
   0  10  -7 7423.95 444.139   6
   0  10  -7 7916.50 425.888   8
   0  10  -7 7898.01 492.298   7
   0  10  -8-6.71674 56.1466   7
   0  10  -8 66.0115 49.1615   6
   0 -10   8 5.84187 58.0203   2
   0  10  -8 14.3679 54.1121   8
   0  10  -8 69.9248 89.8840   3
   0  10   8 42.8913 72.9703   6
   0  10  -9 2324.34 247.135   6
   0  10  -9 2666.37 247.932   8
   0 -10   9 2554.40 282.395   2
   0  10  -9 2126.87 275.473   7
   0  10   9 2665.34 299.642   6
   0  10  -9 1906.82 288.755   3
   0  10 -10 8844.58 645.190   3
   0  10  10 9505.07 582.868   6
   0  10 -10 9782.44 597.398   7
   0 -10  10 9312.41 547.060   2
   0  10 -10 9387.44 489.870   6
   0 -10  11 7114.79 492.515   2
   0  10 -11 8029.79 448.172   6
   0  10 -11 7461.56 533.279   7
   0  10  11 8546.43 553.262   6
   0  10 -11 7797.74 458.185   9
   0  10 -11 6963.61 584.776   3
   0  10 -12 19984.7 720.504   6
   0  10 -12 19085.3 889.289   7
   0  10 -12 19840.7 754.782   9
   0  10 -13 12643.7 724.155   7
   0  10 -13 13559.2 618.467   9
   0  10 -13 13623.9 587.061   6
   0  10 -14 57398.3 1664.26   7
   0  10 -14 60178.9 1469.10   9
   0  10  15 10034.8 573.769   6
   0  10 -15 11119.8 567.590   9
   0  10 -15 10208.1 643.337   7
   0  10  16 217.999 91.7379   6
   0  10 -16 86.2069 75.4877   4
   0  10 -16 69.3646 71.8645   9
   0  10 -16 43.5495 92.6056   7
   0  10 -17 2638.00 314.845   7
   0  10 -17 3248.65 297.054   9
   0  10  17 3194.04 296.307   6
   0  10 -18 2426.69 290.888   7
   0  10 -18 2356.65 244.403   9
   0  10 -18 2109.46 249.600   4
   0  10 -19 31.9141 48.6697   4
   0  10 -19 94.8575 62.7111   9
   0  10 -19 35.6167 58.2705   7
   0  10 -20 263.839 91.3230   7
   0  10 -20 384.135 94.6743   4
   0  10 -21 1033.34 144.085   7
   0  10 -21 567.034 102.097   4
   0  10 -22 638.395 100.576   7
   0  11   0 16.9525 43.9976   3
   0  11   0 48.5793 46.9237   8
   0  11   0-30.0736 57.9786   6
   0  11  -1 998.390 176.581   3
   0  11  -1 1262.07 173.992   8
   0  11   1 1254.37 197.368   6
   0  11  -1 1119.30 171.330   7
   0  11  -1 944.465 164.364   6
   0  11   2 1153.35 162.709   7
   0  11  -2 1175.68 171.197   8
   0  11   2 1510.70 222.646   6
   0  11  -2 1073.59 189.471   3
   0  11  -2 1290.81 198.141   6
   0  11  -2 1206.24 181.913   7
   0  11  -3 8663.91 456.684   8
   0  11  -3 7931.54 472.663   7
   0  11   3 8105.24 415.604   7
   0  11  -3 7048.29 500.572   3
   0  11   3 7790.70 503.957   6
   0  11  -3 7854.25 483.167   6
   0  11  -4 1113.74 209.575   3
   0  11   4 1438.43 217.159   6
   0  11  -4 1724.46 221.700   6
   0  11  -4 1745.74 201.700   8
   0  11  -4 2163.95 253.605   7
   0  11   4 1750.15 188.816   7
   0  11   5 2546.18 222.876   7
   0  11  -5 2316.53 266.786   7
   0  11   5 2335.72 282.819   6
   0  11  -5 2325.80 257.524   6
   0  11  -5 1802.87 265.729   3
   0  11  -5 2595.02 245.574   8
   0  11  -6 8020.28 479.146   6
   0  11  -6 8364.38 516.636   7
   0  11   6 8193.24 536.149   6
   0  11  -6 8793.21 466.121   8
   0  11   6 8464.20 416.598   7
   0  11  -6 7505.85 566.728   3
   0  11  -7 132214. 2485.55   6
   0  11   7 126616. 2650.11   6
   0  11  -7 131594. 2606.91   7
   0  11  -7 134944. 2381.65   8
   0  11  -8 23216.8 844.857   6
   0  11  -8 23575.2 936.507   7
   0 -11   8 25092.6 889.784   2
   0  11   8 25120.9 989.570   6
   0  11  -8 23607.1 1077.97   3
   0  11  -8 25122.0 813.094   8
   0  11  -9 34072.2 1040.55   6
   0  11  -9 33799.4 1333.32   3
   0 -11   9 35462.2 1120.97   2
   0  11  -9 36206.3 1198.67   7
   0  11   9 34813.6 1200.32   6
   0  11  -9 38068.0 1017.85   8
   0  11 -10 16051.1 784.377   7
   0 -11  10 16368.8 754.978   2
   0  11 -10 15921.0 662.094   6
   0  11  10 16925.8 807.357   6
   0  11 -11 377.221 130.926   6
   0  11  11 179.705 90.8622   6
   0  11 -11 530.021 153.498   7
   0  11  12 2030.82 267.936   6
   0  11 -12 2031.72 282.708   7
   0  11 -12 2513.84 260.045   6
   0  11 -13 73671.8 1907.04   7
   0  11 -13 75011.1 1577.65   6
   0  11  13 73116.1 1807.95   6
   0  11  14 160.878 73.2854   6
   0  11 -14 114.154 101.893   7
   0  11  15 1255.21 192.373   6
   0  11 -15 1477.79 234.406   7
   0  11 -16 1062.94 213.768   7
   0  11 -17 4285.15 375.456   7
   0  11 -18 1125.20 186.773   7
   0  11 -19 1572.97 203.680   7
   0  11 -20 902.930 138.773   7
   0  11 -21 6712.83 324.889   7
   0  12   0 85.5232 97.4162   6
   0  12   0 20.4347 59.0758   7
   0  12   1 28735.6 1034.02   6
   0  12  -1 30188.2 956.659   7
   0  12  -1 28916.5 1015.61   6
   0  12  -1 29527.9 1037.65   3
   0  12   1 30056.6 912.301   7
   0  12  -2 2287.18 244.062   8
   0  12  -2 1749.94 251.375   3
   0  12  -2 1812.39 245.516   6
   0  12  -2 1972.49 236.564   7
   0  12   2 1772.12 246.939   6
   0  12  -3 2426.94 248.785   8
   0  12  -3 2548.98 280.157   6
   0  12  -3 2000.68 273.598   3
   0  12  -3 2360.41 259.626   7
   0  12   3 2427.84 234.236   7
   0  12   3 2000.52 269.215   6
   0  12  -4 213.762 108.196   7
   0  12  -4 277.524 95.2669   8
   0  12   4 265.485 91.6514   7
   0  12   4 193.585 93.9433   6
   0  12  -4 132.807 63.5379   6
   0  12  -4 83.8931 69.5424   3
   0  12   5 2701.72 236.992   7
   0  12  -5 2460.77 247.287   8
   0  12  -5 2179.92 268.746   7
   0  12  -5 2217.74 305.555   3
   0  12  -5 1896.63 237.468   6
   0  12   5 2251.06 284.086   6
   0  12  -6 1251.03 174.063   8
   0  12   6 1017.61 192.720   6
   0  12  -6 938.118 164.030   6
   0  12  -6 1067.94 214.808   3
   0  12  -6 690.895 146.888   7
   0  12  -7 326.353 84.7817   8
   0  12   7 145.360 85.2566   6
   0  12  -7 259.085 106.250   7
   0  12  -7 152.881 68.0223   6
   0  12  -8 1298.36 185.404   8
   0  12  -8 1213.32 185.462   6
   0  12   8 1024.44 207.145   6
   0  12  -8 1257.77 214.818   7
   0  12  -9 2925.44 328.397   7
   0  12   9 2819.46 325.805   6
   0  12  -9 3492.68 280.414   8
   0  12  -9 2626.16 268.737   6
   0  12  10 4251.06 394.812   6
   0  12 -10 4171.41 331.170   6
   0  12 -10 4721.45 413.786   7
   0  12 -10 5413.69 348.423   8
   0  12  11 4735.38 411.115   6
   0  12 -11 4949.74 426.121   7
   0  12 -11 5067.41 354.542   6
   0  12 -12 2747.83 278.846   6
   0  12 -12 2772.66 322.153   7
   0  12  12 2436.86 293.746   6
   0  12  13 5329.74 411.978   6
   0  12 -13 5687.01 460.712   7
   0  12  14 10456.2 556.673   6
   0  12 -14 10240.7 608.789   7
   0  12 -15 11697.2 629.597   7
   0  12 -16 2380.07 273.550   7
   0  12 -17 425.286 122.000   7
   0  12 -18 8354.72 451.750   7
   0  12 -19 145.973 59.3919   7
   0  12 -20 5981.70 301.246   7
   0  13   0-73.6366 99.7325   6
   0  13   0-45.6872 69.1700   7
   0  13  -1 14845.9 648.145   7
   0  13  -1 13232.6 682.585   6
   0  13   1 15175.4 628.455   7
   0  13   1 14120.3 713.271   6
   0  13   2 144.285 63.5666   7
   0  13  -2 255.633 119.766   6
   0  13   2 174.185 92.6827   6
   0  13  -2 188.723 93.3187   7
   0  13   3 6533.62 485.667   6
   0  13  -3 7249.33 463.258   7
   0  13  -3 6261.68 452.337   6
   0  13   3 7139.60 408.774   7
   0  13   4 317.460 87.6821   7
   0  13  -4 22.2492 83.4162   6
   0  13  -4 150.894 90.2476   7
   0  13   4 295.343 127.045   6
   0  13  -5-2.59862 66.2442   7
   0  13   5 104.507 89.1935   6
   0  13   5 15.6843 45.5030   7
   0  13  -6-23.0552 71.9025   6
   0  13  -6-32.8946 89.4681   7
   0  13   6 137.061 73.0754   6
   0  13  -7 1785.21 225.386   6
   0  13   7 1780.96 262.106   6
   0  13  -7 2092.01 234.220   8
   0  13  -7 2257.66 274.171   7
   0  13  -8-43.2790 76.5964   6
   0  13   8 55.1387 91.6914   6
   0  13  -8 122.069 82.9950   7
   0  13  -9 962.461 166.296   6
   0  13   9 607.871 158.980   6
   0  13  -9 652.084 160.944   7
   0  13 -10 6484.95 474.795   7
   0  13 -10 5997.95 387.708   6
   0  13  10 6550.81 471.872   6
   0  13 -11 6361.56 468.053   7
   0  13 -11 6892.76 401.134   6
   0  13  11 7226.93 483.701   6
   0  13  12 1426.67 213.899   6
   0  13 -12 2032.00 261.963   7
   0  13  13 980.656 166.611   6
   0  13 -13 1139.24 196.740   7
   0  13 -14 3772.56 340.468   7
   0  13 -15 1917.79 233.132   7
   0  13 -16 1644.55 206.848   7
   0  13 -17 1439.89 178.218   7
   0  13 -18 1857.67 182.493   7
   0  13 -19 1926.76 162.040   7
   0  14   0 20205.1 743.431   7
   0  14   0 18434.4 816.149   6
   0  14  -1 15938.6 751.404   6
   0  14   1 16820.6 777.412   6
   0  14  -1 18429.0 717.775   7
   0  14   1 19015.9 700.584   7
   0  14   2 91.2548 92.6356   6
   0  14  -2 42.3379 60.0544   6
   0  14   2 81.6570 52.4160   7
   0  14  -2-67.7103 90.0995   7
   0  14  -3 9755.99 528.118   7
   0  14  -3 8807.14 527.375   6
   0  14   3 9137.60 571.972   6
   0  14   3 10522.8 494.266   7
   0  14   4 1797.30 199.517   7
   0  14  -4 1134.14 187.842   7
   0  14   4 1218.95 210.817   6
   0  14  -4 1128.72 178.682   6
   0  14  -5 1608.75 220.318   7
   0  14  -5 1642.29 219.313   6
   0  14   5 1979.10 266.456   6
   0  14   6 1488.13 232.857   6
   0  14  -6 1616.92 224.746   7
   0  14  -6 1561.77 209.628   6
   0  14  -7 3366.29 319.258   7
   0  14   7 3260.92 331.873   6
   0  14  -7 3078.73 283.991   6
   0  14  -8 5671.42 380.304   6
   0  14   8 6380.35 459.890   6
   0  14  -8 6561.09 450.606   7
   0  14   9 9359.47 545.936   6
   0  14  -9 8553.81 455.475   6
   0  14  -9 9067.00 528.548   7
   0  14 -10 594.125 148.425   7
   0  14  10 571.677 140.701   6
   0  14 -10 869.095 159.928   6
   0  14 -11 1321.67 204.480   7
   0  14  11 1549.07 204.764   6
   0  14 -12 8691.84 407.461   6
   0  14 -12 5421.02 394.721   7
   0  14 -13 220.739 102.190   7
   0  14 -14 23.7575 66.0792   7
   0  14 -15 849.469 139.230   7
   0  14 -16-82.8228 64.1013   7
   0  14 -17 483.363 93.8428   7
   0  14 -18 3027.35 187.931   7
   0  15   0 111.823 68.6705   7
   0  15   0 80.8946 63.0114   6
   0  15  -1 1055.76 160.661   7
   0  15   1 852.789 168.573   6
   0  15  -1 1002.61 174.910   6
   0  15   1 931.286 150.213   7
   0  15  -2 743.490 151.027   6
   0  15   2 992.114 189.133   6
   0  15  -2 1035.81 165.941   7
   0  15   2 1138.42 161.617   7
   0  15   3-11.0621 67.4544   6
   0  15  -3 70.4239 58.9542   7
   0  15   3 109.231 70.3597   7
   0  15  -3-15.1939 72.6179   6
   0  15   4 26.4163 58.1091   6
   0  15  -4 15.2728 63.3945   6
   0  15  -4-54.3255 77.4318   7
   0  15   5 32.3782 70.5478   6
   0  15  -5 12.0397 56.0082   6
   0  15  -5 9.56184 58.8548   7
   0  15  -6 1281.82 176.195   6
   0  15  -6 1360.47 187.553   7
   0  15   6 1221.11 193.692   6
   0  15   7 301.178 107.792   6
   0  15  -7 79.3749 74.8192   6
   0  15  -7 197.815 92.3084   7
   0  15  -8 14188.2 619.535   7
   0  15  -8 12686.9 535.237   6
   0  15   8 13321.7 615.564   6
   0  15  -9-12.9022 78.8252   7
   0  15   9 57.0783 57.5150   6
   0  15  10 597.154 115.999   6
   0  15 -10 670.554 145.506   7
   0  15 -11 7869.16 371.286   6
   0  15 -11 5619.28 368.539   7
   0  15 -12-28.6211 60.3270   7
   0  15 -13 804.570 128.769   7
   0  15 -14 551.102 103.374   7
   0  15 -15 487.464 90.7707   7
   0  15 -16 3676.32 212.585   7
   0  16   0 1121.87 150.027   7
   0  16   0 1033.48 166.201   6
   0  16  -1 3210.03 248.553   7
   0  16   1 2896.75 233.610   7
   0  16  -1 2530.90 251.662   6
   0  16   1 2380.50 253.126   6
   0  16  -2 1661.84 188.238   7
   0  16   2 1475.30 195.794   6
   0  16  -2 1366.64 180.855   6
   0  16   3 194.027 82.2845   6
   0  16  -3 91.1573 49.6932   7
   0  16  -3 168.464 72.6369   6
   0  16  -4 1429.79 182.046   6
   0  16   4 1299.18 182.648   6
   0  16  -4 1563.93 181.135   7
   0  16  -5 561.298 107.509   6
   0  16  -5 554.383 111.015   7
   0  16   5 438.948 107.741   6
   0  16   6 488.868 111.851   6
   0  16  -6 555.634 119.287   7
   0  16  -6 469.114 105.133   6
   0  16   7 1149.84 159.092   6
   0  16  -7 1185.95 158.799   7
   0  16  -7 1339.17 159.236   6
   0  16   8 99.8725 48.2762   6
   0  16  -8 96.8077 57.7261   7
   0  16  -9 956.985 142.849   6
   0  16  -9 115.516 66.2612   7
   0  16 -10 7376.74 376.719   7
   0  16 -10 9536.07 380.105   6
   0  16 -11 117.714 52.9360   7
   0  16 -12 19.3139 40.1655   7
   0  16 -13 80.7434 48.3885   7
   0  16 -14 1622.93 135.969   7
   0  17   0-41.5118 43.9288   6
   0  17   1-7.02790 43.7201   6
   0  17  -1 22.1394 44.5681   6
   0  17  -1 0.62224 35.0959   7
   0  17  -2 343.758 78.6418   7
   0  17  -2 211.824 67.7034   6
   0  17   2 177.911 64.9183   6
   0  17  -3 275.284 71.7835   7
   0  17   3 338.040 84.6174   6
   0  17  -3 327.009 78.6858   6
   0  17  -4 2145.18 190.012   6
   0  17   4 2294.15 201.508   6
   0  17  -4 2635.28 203.206   7
   0  17   5 323.064 77.3607   6
   0  17  -5 382.880 84.8845   6
   0  17  -5 461.161 92.1016   7
   0  17  -6 852.471 118.072   6
   0  17   6 574.442 97.6851   6
   0  17  -6 808.882 115.393   7
   0  17  -7 457.207 87.2346   7
   0  17  -7 905.232 120.318   6
   0  17  -8 1301.72 141.899   6
   0  17  -8 148.008 55.9446   7
   0  17  -9 370.954 76.3221   7
   0  17 -10 2003.86 156.209   7
   0  17 -11 469.139 72.4506   7
   0  18   0-10.4202 36.0273   6
   0  18  -1 1118.90 117.032   6
   0  18   1 1207.32 122.130   6
   0  18   2 93.1268 38.3017   6
   0  18  -2-40.6964 42.0811   6
   0  18   3 3215.50 185.980   6
   0  18  -3 3407.70 198.693   6
   0  18  -4 1891.84 137.959   7
   0  18  -4 2006.47 149.762   6
   0  18  -5 219.596 52.9184   7
   0  18  -5 630.692 88.9692   6
   0  18  -6 78.6643 38.1533   7
   0  18  -6 1156.65 112.705   6
   0  18  -7 837.075 85.3034   7
  -1   0   0 46.3034 12.8468   2
  -1   0  -1 425.696 40.0207   2
  -1   0   1 326.020 32.1566   2
   1   0   2 995838. 12213.1  10
   1   0  -2 999999. 12228.4   1
  -1   0  -3 197507. 2727.02   2
  -1   0   3 201650. 2667.88   2
   1   0  -3 202433. 2773.01   1
  -1   0  -4 497137. 6770.72   1
   1   0  -4 495992. 6749.68   1
  -1   0  -5 716.595 89.2123   1
   1   0  -5 729.377 86.2967   1
  -1   0  -5 871.556 68.6299   3
   1   0  -6 127037. 1966.21   1
  -1   0  -6 125977. 1792.92   3
  -1   0  -6 127611. 1996.82   1
  -1   0  -7 91683.2 1607.46   1
   1   0  -7 93877.6 1594.72   1
  -1   0  -7 94603.2 1400.53   3
   1   0  -8 80695.8 1484.71   1
  -1   0  -8 81522.0 1260.41   3
  -1   0  -8 79702.8 1488.59   1
  -1   0  -9 45370.1 1055.88   1
   1   0  -9 46717.9 1063.66   1
   1   0  -9 44112.7 932.747   3
  -1   0 -10 19179.5 456.723   3
   1   0 -10 16940.5 537.696   3
   1   0 -10 17968.0 628.399   1
  -1   0 -10 18224.3 625.512   1
  -1   0 -11 7917.84 420.543   1
   1   0 -11 7846.17 429.191   1
   1   0 -11 8198.39 375.826   3
   1   0 -12 3745.45 264.204   3
   1   0 -12 3976.39 317.049   1
  -1   0 -12 3945.41 306.638   1
  -1   0 -13 4674.60 356.250   1
   1   0 -13 4562.26 363.463   1
  -1   0 -14 506.880 127.035   1
   1   0 -14 619.146 143.335   1
  -1   0 -15 13455.3 680.502   1
  -1   0 -15 13041.5 681.733   5
   1   0 -15 14299.2 717.141   1
  -1   0 -16 60041.0 1649.76   5
  -1   0 -16 60667.7 1630.59   1
   1   0 -16 59647.6 1647.30   5
   1   0 -16 61655.7 1689.10   1
   1   0 -16 57663.5 1564.04   9
  -1   0 -17 1249.13 237.690   5
   1   0 -17 1335.11 236.995   5
   1   0 -17 1412.66 236.832   9
  -1   0 -17 1429.46 243.601   1
  -1   0 -18 40725.4 1378.11   5
   1   0 -18 40759.7 1363.05   5
  -1   0 -18 40727.0 1374.28   1
   1   0 -18 40055.1 1311.28   9
   1   0 -18 38835.0 1384.58   1
  -1   0 -19 9132.06 623.649   5
   1   0 -19 8925.52 615.351   5
   1   0 -20 1573.23 257.706   5
  -1   0 -20 1888.84 288.723   5
  -1   0 -21 107.314 83.7627   5
   1   0 -21 242.337 113.070   5
  -1   0 -22 18635.3 854.595   5
   1   0 -22 16664.4 791.656   5
  -1   0 -23 11522.9 597.514   4
   1   0 -23 11579.0 614.705   5
  -1   0 -23 12544.7 651.985   5
   1   0 -24 1887.69 219.449   5
  -1   0 -24 1938.56 222.920   4
  -1   0 -24 2173.94 247.027   5
   1   0 -25 108.548 58.8523   7
   1   0 -25 37.5012 48.2933   5
  -1   0 -25 72.4494 57.1332   4
  -1   0 -25-3.61562 50.2547   5
   1   0 -26 1327.80 138.105   5
  -1   0 -26 1070.98 133.732   5
   1   1 -26 2625.16 197.615   4
  -1  -1 -26 2921.27 209.367   5
   1   1 -26 2999.32 214.490   5
  -1  -1 -25 3021.86 252.849   5
   1   1 -25 2835.85 232.776   7
   1   1 -25 3337.71 264.501   5
  -1  -1 -24 1100.77 162.409   4
   1   1 -24 1003.88 160.726   7
   1   1 -24 1008.92 169.136   5
  -1  -1 -24 882.589 155.680   5
   1   1 -23 4045.93 365.555   5
  -1  -1 -23 4335.45 371.641   5
  -1  -1 -23 4376.26 347.677   4
   1   1 -22 1807.38 269.599   5
  -1  -1 -22 2015.68 275.351   5
   1   1 -21 10965.4 668.792   5
  -1  -1 -21 10865.8 662.929   5
  -1  -1 -20 5534.47 478.397   5
   1   1 -20 5821.72 494.942   5
   1   1 -19 163.127 71.7045   9
  -1  -1 -19 43.4010 75.8453   5
   1   1 -19 19.3590 82.8913   5
  -1  -1 -18 20282.4 920.383   1
   1   1 -18 18704.4 869.156   9
   1   1 -18 19665.2 968.760   1
   1   1 -18 19487.8 931.032   5
  -1  -1 -18 18603.9 894.945   5
  -1  -1 -17 15831.8 783.304   1
   1   1 -17 14368.6 800.277   1
   1   1 -17 14861.6 743.717   9
  -1  -1 -17 14931.6 778.313   5
   1   1 -17 14905.5 788.754   5
   1   1 -16 1089.68 187.889   9
  -1  -1 -16 990.963 188.576   1
   1   1 -16 943.146 192.428   1
   1   1 -16 1025.89 203.378   5
  -1  -1 -16 735.208 169.033   5
   1   1 -15 8783.97 573.521   1
  -1  -1 -15 8488.13 541.187   5
   1   1 -15 8874.87 563.593   5
   1   1 -15 9074.11 516.451   9
  -1  -1 -15 8254.68 521.045   1
   1   1 -14 9419.64 565.629   1
  -1  -1 -14 9355.28 527.955   1
   1   1 -13 4460.30 320.491   3
   1   1 -13 4114.90 348.966   1
  -1  -1 -13 4544.79 343.806   1
  -1  -1 -12 1695.67 200.612   1
   1   1 -12 1965.54 202.628   3
   1   1 -12 1945.73 229.527   1
  -1  -1 -11 40540.2 1042.92   1
   1   1 -11 40993.0 1092.52   1
   1   1 -11 40435.4 1004.13   3
   1   1 -10 12941.9 485.851   3
  -1  -1 -10 12949.7 516.243   1
   1   1 -10 13100.0 538.848   1
  -1  -1  -9 3586.26 251.165   1
   1   1  -9 3564.18 233.397   3
   1   1  -9 3637.11 261.856   1
  -1  -1  -8 90013.9 1598.33   1
   1   1  -8 91560.7 1627.01   1
   1   1  -7 84690.0 1507.99   1
  -1  -1  -7 83748.4 1488.77   1
   1   1  -6 106085. 1734.49   1
  -1  -1  -6 106066. 1728.99   1
   1   1  -5 70872.4 1235.68   1
  -1  -1  -5 71028.2 1227.70   1
  -1   1   4 111419. 1527.99   2
   1   1  -4 107749. 1698.81   1
  -1  -1  -4 110390. 1629.19   2
  -1   1   3 123181. 1638.53   2
   1   1  -3 121497. 1820.72   1
   1  -1   3 120850. 1698.39  10
  -1  -1  -3 122570. 1725.97   2
  -1   1   2 232572. 3011.09   2
   1   1  -2 241591. 3216.95   1
  -1  -1  -2 234535. 3089.75   2
  -1   1   1 36999.4 538.768   2
  -1  -1  -1 36594.6 584.187   2
  -1  -1   0 161736. 2160.81   2
  -1   1   0 163089. 2132.48   2
   1   1   1 36183.3 682.578  10
  -1  -1   1 36915.6 594.570   2
  -1   1  -1 36532.7 592.816   2
  -1   1  -2 249571. 3229.83   3
  -1  -1   2 242925. 3207.43   2
  -1   1  -3 126081. 1819.27   1
  -1   1  -3 125024. 1768.63   3
   1  -1  -3 122757. 1772.12   1
  -1  -1   3 122540. 1757.71   2
  -1   1  -4 114178. 1730.12   1
   1  -1  -4 112814. 1671.10   1
  -1   1  -4 112891. 1656.18   3
   1  -1  -5 71721.6 1194.52   1
  -1   1  -5 74307.4 1255.72   1
  -1   1  -5 72111.7 1166.28   3
   1  -1  -6 107780. 1687.61   1
  -1   1  -6 105061. 1629.18   3
  -1   1  -6 108425. 1746.77   1
  -1   1  -7 83101.5 1379.37   3
  -1   1  -7 88432.0 1519.94   1
   1  -1  -7 86073.7 1462.87   1
  -1   1  -8 89545.7 1464.31   3
  -1   1  -8 87772.8 1598.44   1
   1  -1  -8 90338.4 1576.60   1
  -1   1  -9 3563.68 251.476   1
   1  -1  -9 3610.31 245.706   1
  -1   1  -9 3760.41 209.467   3
  -1   1 -10 13696.0 436.273   3
  -1   1 -10 12600.0 518.426   1
   1  -1 -10 12846.2 511.606   1
   1  -1 -10 12886.7 426.010   3
   1  -1 -11 40776.4 1057.87   1
  -1   1 -11 42148.0 893.271   3
   1  -1 -11 42478.7 917.659   3
  -1   1 -11 41327.3 1069.74   1
   1  -1 -12 1682.71 200.005   1
  -1   1 -12 1757.14 207.579   1
  -1   1 -13 4462.08 355.286   1
   1  -1 -13 4097.67 333.972   1
   1  -1 -14 9838.50 550.386   1
  -1   1 -14 9566.70 548.939   1
  -1   1 -15 8254.14 535.574   1
  -1   1 -15 8541.32 545.806   5
   1  -1 -15 9345.03 560.139   1
   1  -1 -15 8594.37 536.579   9
   1  -1 -16 905.794 187.791   5
   1  -1 -16 959.499 180.386   9
   1  -1 -16 1027.14 189.018   1
  -1   1 -16 1286.85 231.598   1
  -1   1 -16 920.133 188.834   5
  -1   1 -17 15713.8 801.282   5
   1  -1 -17 14566.1 763.509   5
   1  -1 -17 14792.3 772.059   1
  -1   1 -17 14999.4 790.451   1
   1  -1 -18 18861.6 889.512   5
  -1   1 -18 20704.3 958.072   1
   1  -1 -18 20185.2 933.627   1
  -1   1 -18 18449.0 900.962   5
  -1   1 -19-32.4163 93.2106   5
   1  -1 -19 142.855 106.053   5
  -1   1 -20 6397.56 524.477   5
   1  -1 -20 5363.00 463.937   5
  -1   1 -21 10559.8 665.058   5
   1  -1 -21 9767.15 616.024   5
   1  -1 -22 1538.86 232.127   5
  -1   1 -22 1424.55 242.079   5
  -1   1 -23 4510.74 385.439   5
  -1   1 -23 4215.47 368.655   4
   1  -1 -23 3969.78 343.676   5
  -1   1 -24 902.792 164.395   4
   1  -1 -24 866.976 146.413   5
  -1   1 -24 1056.68 173.940   5
  -1   1 -25 3678.03 289.917   5
   1  -1 -25 2787.29 224.940   7
  -1   1 -25 3385.39 265.626   4
   1  -1 -25 3005.14 237.485   5
   1  -1 -26 2806.09 186.172   5
  -1   1 -26 3081.69 226.952   5
  -1  -2 -26 685.962 93.2255   5
   1   2 -26 792.763 112.420   5
   1   2 -26 543.411 97.3120   4
   1   2 -25 2910.05 251.416   5
   1   2 -25 2594.97 220.296   7
  -1  -2 -25 2369.86 211.904   5
  -1  -2 -24 3206.34 280.978   5
   1   2 -24 3332.82 302.594   5
   1   2 -24 2678.33 257.769   7
   1   2 -23 437.235 125.720   7
  -1  -2 -23 501.086 127.133   5
   1   2 -23 433.995 133.312   5
  -1  -2 -22 246.687 109.308   5
   1   2 -22 280.415 116.827   5
  -1  -2 -22 392.255 123.685   4
  -1  -2 -21 11758.9 678.957   5
   1   2 -21 12081.9 714.297   5
   1   2 -20 13457.0 728.893   9
   1   2 -20 14036.4 783.100   5
  -1  -2 -20 13011.6 734.594   5
   1   2 -19 484.857 147.431   5
  -1  -2 -19 767.643 192.913   5
   1   2 -19 630.412 170.891   9
   1   2 -18 4423.20 408.451   9
   1   2 -18 4467.67 437.556   5
  -1  -2 -18 4855.24 437.111   1
  -1  -2 -18 4521.00 429.422   5
   1   2 -17 102.676 109.255   5
  -1  -2 -17 82.6217 89.5398   1
  -1  -2 -17 43.8330 69.9464   5
   1   2 -17 12.6239 84.6787   9
   1   2 -17 201.965 93.7714   1
   1   2 -16 16425.4 840.183   1
  -1  -2 -16 16742.3 767.079   1
   1   2 -16 17460.4 841.671   5
  -1  -2 -16 15474.0 769.264   5
   1   2 -16 15584.3 730.667   9
   1   2 -15 1980.93 275.945   1
  -1  -2 -15 1426.90 219.808   5
   1   2 -15 1506.41 207.104   9
   1   2 -15 1510.50 228.482   5
  -1  -2 -15 1522.52 221.052   1
   1   2 -14 28665.0 1046.67   1
  -1  -2 -14 30377.7 983.513   1
   1   2 -13 7231.92 477.844   1
   1   2 -13 7435.28 444.715   3
  -1  -2 -13 7072.60 431.861   1
   1   2 -12 782.971 141.402   3
   1   2 -12 998.364 162.020   1
  -1  -2 -12 653.012 127.010   1
   1   2 -11 11623.7 546.732   1
   1   2 -11 11357.9 513.267   3
  -1  -2 -11 11239.4 497.580   1
   1   2 -10 18431.3 640.637   3
   1   2 -10 19533.3 690.268   1
  -1  -2 -10 19142.5 640.003   1
  -1  -2  -9 20633.3 634.417   1
   1   2  -9 20914.5 681.009   1
   1   2  -9 19913.0 635.084   3
   1   2  -8 4900.88 293.908   1
  -1  -2  -8 4598.93 268.040   1
   1   2  -8 4560.91 270.146   3
  -1  -2  -7 76285.0 1380.17   1
   1   2  -7 76570.5 1428.03   1
   1   2  -7 75366.4 1381.17   3
   1   2  -6 53943.9 1060.82   1
  -1  -2  -6 52121.5 1019.45   1
   1   2  -6 52196.3 1014.05   3
   1   2  -5 84758.3 1456.56   1
  -1  -2  -5 83905.6 1410.42   1
  -1   2   5 86026.9 1198.18   2
  -1  -2  -5 85699.1 1347.89   2
  -1  -2  -4 56599.9 936.444   2
  -1   2   4 57332.8 801.197   2
   1   2  -4 58407.7 1055.08   1
  -1   2   3 47862.7 647.573   2
   1   2  -3 47541.1 893.917   1
  -1  -2  -3 46457.9 773.297   2
   1   2  -2 100376. 1559.39   1
  -1   2   2 100649. 1303.51   2
  -1  -2  -2 98522.7 1413.46   2
  -1  -2  -1 65648.5 974.266   2
   1   2  -1 67274.9 1108.98  10
  -1   2   1 66436.9 910.106   2
  -1  -2   0 4226.49 148.472   2
  -1  -2   1 64524.8 993.880   2
  -1   2  -2 100659. 1510.63   3
  -1  -2   2 98953.4 1471.60   2
  -1   2  -2 100584. 1466.07   1
   1  -2  -3 47342.5 768.359   1
  -1   2  -3 47152.8 834.683   1
  -1  -2   3 46927.6 824.635   2
  -1   2  -3 47987.8 857.564   3
  -1   2  -4 57374.0 1013.70   3
  -1   2  -4 56450.1 1005.47   1
   1  -2  -4 57814.5 932.212   1
  -1   2  -5 86917.1 1432.42   3
  -1   2  -5 89289.8 1450.87   1
   1  -2  -5 86563.9 1354.53   1
  -1   2  -6 52475.5 999.763   3
  -1   2  -6 52561.2 1028.80   1
   1  -2  -6 52009.5 945.607   1
   1  -2  -7 78309.6 1336.22   1
  -1   2  -7 76670.2 1367.64   3
  -1   2  -7 79980.3 1426.44   1
  -1   2  -8 4742.92 278.269   1
  -1   2  -8 4549.13 251.568   3
   1  -2  -8 4185.56 238.077   1
  -1   2  -9 20865.1 656.750   1
   1  -2  -9 20779.8 609.104   1
  -1   2  -9 20302.0 594.031   3
  -1   2 -10 19028.8 660.207   1
   1  -2 -10 19126.1 616.095   1
  -1   2 -10 19154.1 594.004   3
   1  -2 -10 20658.5 513.864   3
   1  -2 -11 11190.9 484.722   1
  -1   2 -11 11671.3 457.779   3
  -1   2 -11 11174.6 515.254   1
  -1   2 -12 892.779 153.612   1
  -1   2 -12 748.432 119.605   3
   1  -2 -12 604.315 119.267   1
  -1   2 -13 7220.01 459.433   1
   1  -2 -13 7271.85 431.803   1
  -1   2 -14 29897.5 1026.73   1
   1  -2 -14 29482.5 965.209   1
   1  -2 -15 1630.84 228.308   1
  -1   2 -15 1277.98 216.622   1
  -1   2 -15 1670.73 248.179   5
  -1   2 -15 1962.95 244.417   9
  -1   2 -16 17087.2 819.741   1
  -1   2 -16 16482.6 767.237   9
   1  -2 -16 15933.6 769.076   5
   1  -2 -16 16420.1 757.867   1
  -1   2 -16 15667.0 782.602   5
  -1   2 -17 17.7291 79.1844   5
  -1  -2  17 86.4316 90.9252   2
  -1   2 -17 85.1433 82.7766   1
   1  -2 -17 106.942 111.385   5
   1  -2 -18 4125.77 398.427   5
  -1   2 -18 4494.65 434.739   5
   1  -2 -19 450.292 150.424   5
  -1   2 -19 522.651 152.413   5
   1  -2 -20 12550.1 699.899   5
  -1   2 -20 15277.7 706.755   7
  -1   2 -20 13951.4 780.794   5
   1  -2 -21 11282.6 639.919   5
  -1   2 -21 13383.0 742.494   5
  -1   2 -21 12227.7 608.604   7
  -1   2 -22 475.059 148.240   5
   1  -2 -22 473.984 126.227   5
  -1   2 -23 607.808 149.653   4
  -1   2 -23 626.512 152.467   5
   1  -2 -23 501.010 132.646   5
  -1   2 -24 3121.88 296.499   5
  -1   2 -24 2981.87 288.292   4
   1  -2 -24 2944.98 255.801   5
  -1   2 -25 2551.08 232.172   4
   1  -2 -25 2268.95 192.589   5
   1  -2 -25 2123.68 189.536   7
  -1   2 -25 2849.90 253.498   5
  -1   2 -26 789.387 116.389   5
  -1   2 -26 710.949 101.902   4
   1   3 -26 2024.10 175.376   5
   1   3 -26 1973.83 175.169   4
  -1  -3 -25 334.170 77.9955   5
   1   3 -25 415.199 95.5100   7
   1   3 -25 531.416 109.241   5
  -1  -3 -24 1373.25 175.850   5
   1   3 -24 1682.69 213.891   5
   1   3 -24 1346.00 181.029   7
  -1  -3 -23 5081.23 376.431   5
   1   3 -23 5541.65 426.447   5
   1   3 -23 5029.46 387.012   7
   1   3 -22 1045.06 211.923   5
   1   3 -22 875.886 178.955   7
  -1  -3 -22 762.197 157.805   5
   1   3 -21 7981.93 572.060   5
  -1  -3 -21 7402.52 519.805   5
   1   3 -20 901.494 206.590   5
  -1  -3 -20 679.041 173.915   5
   1   3 -20 644.868 162.332   9
   1   3 -19 18148.8 910.228   5
  -1  -3 -19 16898.9 834.227   5
   1   3 -19 18024.2 840.738   9
  -1  -3 -18 1157.25 223.868   5
   1   3 -18 1036.50 202.344   9
   1   3 -18 1456.68 264.503   5
   1   3 -17 1711.55 276.873   5
  -1  -3 -17 1382.19 228.340   1
   1   3 -17 1277.02 209.353   9
  -1  -3 -17 1247.89 212.428   5
   1   3 -17 1651.96 281.114   1
   1   3 -16 1179.95 230.383   1
  -1  -3 -16 1120.63 190.796   1
   1   3 -16 1003.81 179.413   9
  -1  -3 -16 1095.05 202.087   5
   1   3 -16 1269.16 236.902   5
   1   3 -15 7590.50 553.057   1
  -1  -3 -15 7679.88 516.728   5
   1   3 -15 8066.97 550.070   5
   1   3 -15 8376.50 489.752   9
  -1  -3 -15 8286.78 501.047   1
   1   3 -14 17948.6 779.286   3
  -1  -3 -14 18687.4 740.247   1
   1   3 -14 17086.5 809.832   1
   1   3 -13 3064.97 300.142   3
  -1  -3 -13 2778.51 266.088   1
   1   3 -13 2905.45 306.194   1
   1   3 -12 29872.7 988.150   1
  -1  -3 -12 29731.3 887.782   1
   1   3 -12 28809.0 952.163   3
  -1  -3 -11 1601.01 181.512   1
   1   3 -11 1394.46 197.252   1
   1   3 -11 1602.38 199.899   3
  -1  -3 -10 20002.5 650.680   1
   1   3 -10 20301.1 718.118   3
   1   3 -10 20740.0 728.512   1
   1   3  -9 73088.7 1533.21   3
   1   3  -9 76426.9 1549.49   1
  -1  -3  -9 74388.6 1442.35   1
   1   3  -8 48263.9 1108.09   3
  -1  -3  -8 46689.2 1025.67   1
   1   3  -8 50395.8 1127.85   1
   1   3  -7 247746. 3656.79   1
   1   3  -7 241328. 3642.51   3
  -1  -3  -7 245051. 3548.92   1
  -1   3   7 246759. 3218.05   2
  -1  -3  -6 41577.3 793.398   2
   1   3  -6 42888.8 936.429   3
  -1  -3  -6 41613.4 863.222   1
   1   3  -6 42635.2 926.692   1
  -1   3   6 39567.7 597.062   2
   1   3  -5 12760.6 434.886   3
   1   3  -5 11934.4 422.550   1
   1   3  -5 12560.2 371.955  10
  -1  -3  -5 12325.5 344.345   2
  -1  -3  -4 8761.46 262.926   2
   1   3  -4 9383.58 348.466   3
   1   3  -4 9521.28 354.964   1
  -1  -3  -3 327558. 4355.46   2
   1   3  -3 337232. 4567.14   1
   1   3  -3 337382. 4504.62  10
  -1  -3  -2 25568.2 471.714   2
   1   3  -2 24372.8 554.995   3
   1   3  -2 25207.6 594.561   1
  -1  -3  -1 78034.0 1182.82   2
   1   3  -1 83614.9 1273.88   3
  -1  -3   0 269193. 3588.70   2
   1   3   0 280342. 3629.76   3
  -1   3   0 268346. 3492.43   1
  -1   3   0 267690. 3674.82   3
  -1   3  -1 80043.3 1164.47   1
   1   3   1 80523.2 1202.85   3
  -1  -3   1 79995.8 1229.81   2
  -1   3  -2 24846.9 493.642   1
   1   3   2 24907.7 463.312   3
  -1  -3   2 24687.2 530.140   2
   1   3   3 338010. 4316.66   3
  -1   3  -3 334019. 4568.55   3
  -1  -3   3 329999. 4493.52   2
  -1   3  -3 331306. 4448.85   1
   1   3   4 8714.30 181.745   3
   1  -3  -4 9678.79 250.533   1
  -1   3  -4 9502.54 351.266   3
  -1   3  -4 9565.63 312.287   1
  -1   3  -5 12736.2 397.923   1
   1  -3  -5 12657.1 325.506   1
  -1   3  -5 12611.0 429.635   3
  -1   3  -6 41878.6 921.330   3
  -1   3  -6 43276.7 894.111   1
   1  -3  -6 41776.7 778.461   1
   1  -3  -7 244392. 3413.06   1
  -1   3  -7 241939. 3596.35   3
  -1   3  -7 249260. 3577.37   1
  -1   3  -8 48817.9 1064.47   1
   1  -3  -8 47940.6 946.294   1
  -1   3  -8 47567.5 1057.06   3
  -1   3  -9 75999.0 1493.61   1
   1  -3  -9 73601.3 1353.16   1
  -1   3  -9 74356.3 1466.97   3
  -1   3 -10 21758.2 714.770   1
   1  -3 -10 20905.1 617.633   1
  -1   3 -10 20087.0 663.604   3
   1  -3 -11 1396.49 156.965   1
  -1   3 -11 1839.82 208.809   1
  -1   3 -11 1625.18 182.330   3
  -1   3 -12 30370.9 959.422   1
   1  -3 -12 29345.3 841.538   1
  -1   3 -12 30465.1 879.369   3
  -1   3 -13 2692.18 282.105   1
  -1   3 -13 3144.25 265.085   3
   1  -3 -13 3198.61 269.799   1
   1  -3 -14 17511.4 686.623   1
  -1   3 -14 18328.7 795.886   1
  -1   3 -15 8905.08 558.266   5
  -1   3 -15 8615.02 560.368   1
  -1   3 -15 7671.90 490.231   9
  -1   3 -16 1388.47 217.645   9
   1  -3 -16 1326.95 209.925   5
  -1   3 -16 1087.78 208.483   1
  -1   3 -16 924.483 187.075   5
  -1   3 -17 1251.45 229.413   5
  -1   3 -17 1158.63 224.882   1
  -1   3 -17 1687.88 252.239   9
  -1  -3  17 1220.36 198.927   2
   1  -3 -17 1035.68 199.385   5
  -1   3 -18 1104.14 222.611   5
   1  -3 -18 1241.50 223.504   5
  -1   3 -18 1319.82 224.577   7
  -1   3 -19 17528.1 796.276   7
  -1   3 -19 17415.5 874.942   5
   1  -3 -19 17905.4 828.813   5
  -1   3 -20 840.673 166.673   7
   1  -3 -20 721.910 173.285   5
  -1   3 -20 1114.83 216.558   5
   1  -3 -21 8033.13 512.265   5
  -1   3 -21 7914.37 486.299   7
  -1   3 -21 7866.43 558.276   5
  -1   3 -22 922.451 163.446   7
  -1   3 -22 942.816 190.989   5
   1  -3 -22 910.401 165.750   5
  -1   3 -23 5547.00 419.048   5
  -1   3 -23 5307.83 410.174   4
   1  -3 -23 4661.30 335.053   5
   1  -3 -24 1639.55 176.663   5
  -1   3 -24 1866.83 227.730   4
  -1   3 -24 1931.62 226.925   5
  -1   3 -25 464.668 103.650   5
  -1   3 -25 463.242 103.270   4
  -1   3 -26 2102.78 176.934   5
  -1   3 -26 2334.98 180.242   4
   1   4 -26 348.438 73.9408   5
   1   4 -25 862.990 132.966   5
   1   4 -25 662.119 109.081   7
   1   4 -24 832.512 138.326   7
   1   4 -24 920.992 156.505   5
  -1  -4 -24 791.193 127.612   5
   1   4 -23 1509.21 223.892   5
  -1  -4 -23 1238.49 172.700   5
   1   4 -23 1026.25 176.544   7
  -1  -4 -22 137.777 80.6363   5
   1   4 -22 236.121 108.222   5
   1   4 -22 206.138 100.308   7
   1   4 -21 305.688 118.980   5
  -1  -4 -21 289.382 112.937   5
   1   4 -21 423.954 146.350   9
   1   4 -21 123.002 84.6608   7
   1   4 -20 1230.75 239.454   5
  -1  -4 -20 1067.72 201.314   5
   1   4 -20 1215.28 226.540   9
  -1  -4 -19 934.442 197.852   5
   1   4 -19 1089.49 193.757   9
   1   4 -19 852.979 200.464   5
   1   4 -18 1041.58 219.679   5
   1   4 -18 927.154 194.114   9
  -1  -4 -18 1115.22 222.151   5
  -1  -4 -17 875.686 176.113   5
   1   4 -17 1059.75 228.611   1
   1   4 -17 934.506 180.650   9
   1   4 -17 762.590 185.893   5
  -1  -4 -16 3377.33 350.485   5
   1   4 -16 3359.73 323.282   9
   1   4 -16 3144.22 376.066   1
   1   4 -16 3972.86 398.594   5
  -1  -4 -15 558.884 134.760   5
   1   4 -15 585.796 134.975   3
   1   4 -15 678.338 147.149   9
   1   4 -15 691.504 179.124   5
   1   4 -15 525.671 153.565   1
   1   4 -14 1305.69 189.158   9
   1   4 -14 1171.92 210.389   1
   1   4 -14 1214.06 210.374   5
  -1  -4 -14 1265.18 185.219   1
   1   4 -14 1452.33 228.927   3
   1   4 -13 11886.5 652.175   1
   1   4 -13 11256.0 623.272   3
  -1  -4 -13 12546.2 557.515   1
  -1  -4 -12 1363.47 174.263   1
   1   4 -12 1192.20 198.720   1
   1   4 -12 1155.45 189.272   3
   1   4 -11 21613.8 808.222   1
  -1  -4 -11 22369.8 706.282   1
   1   4 -11 20802.3 808.333   3
   1   4 -10 6696.03 415.944   1
  -1  -4 -10 7374.77 369.287   1
   1   4 -10 6847.42 429.785   3
   1   4  -9 58595.1 1334.98   1
   1   4  -9 56585.8 1356.16   3
  -1  -4  -9 58294.5 1204.44   1
   1   4  -8 11634.8 503.063   1
   1   4  -8 11745.6 524.397   3
  -1  -4  -8 11925.6 442.238   1
  -1  -4  -7 203197. 3038.42   1
   1   4  -7 205289. 3188.77   1
   1   4  -7 209724. 3258.71   3
  -1  -4  -6 36067.2 793.646   1
  -1  -4  -6 37539.2 738.504   2
   1   4  -6 34470.2 867.975   1
   1   4  -6 37135.4 924.728   3
  -1  -4  -5 129318. 1885.76   2
   1   4  -5 129350. 2109.93   1
   1   4  -5 125878. 2128.10   3
   1   4  -4 15593.9 497.306   1
   1   4  -4 16071.5 510.237   3
  -1  -4  -4 15148.0 369.642   2
   1   4  -3 48249.9 996.805   3
  -1  -4  -3 50521.4 823.362   2
   1   4  -3 50070.1 1013.47   1
  -1  -4  -2 12378.2 304.470   2
   1   4  -2 12428.6 404.918   3
   1   4  -2 12608.0 411.225   1
   1   4  -1 17387.8 477.194   3
  -1  -4  -1 18276.0 399.146   2
  -1   4   1 18560.8 468.353   3
  -1   4   0 82904.7 1354.41   3
   1   4   0 82868.6 1328.83   3
  -1  -4   0 82517.4 1256.11   2
  -1   4   0 80032.3 1110.28   1
   1   4   1 17521.3 435.139   3
  -1   4  -1 18095.6 492.313   3
  -1   4  -1 17409.0 351.059   1
  -1  -4   1 18028.5 435.419   2
  -1  -4   2 13386.1 380.648   2
   1   4   2 13417.5 346.315   3
  -1   4  -2 12681.1 318.951   1
  -1   4  -2 12921.3 424.939   3
  -1   4  -3 49115.5 869.225   1
  -1  -4   3 48743.1 930.092   2
   1   4   3 50626.0 824.553   3
  -1   4  -3 51065.4 1024.20   3
   1   4   4 15128.1 309.740   3
  -1  -4   4 15393.1 452.116   2
  -1   4  -4 15185.4 421.493   1
  -1   4  -4 15332.9 503.256   3
  -1   4  -5 131794. 2141.54   3
   1  -4  -5 127575. 1785.54   1
  -1   4  -5 129427. 1995.45   1
  -1   4  -6 35943.6 901.125   3
   1  -4  -6 37094.5 669.549   1
  -1   4  -6 36708.2 819.972   1
   1  -4  -7 205828. 2835.24   1
  -1   4  -7 207401. 3179.30   3
  -1   4  -8 12612.3 486.238   1
   1  -4  -8 11985.1 373.351   1
  -1   4  -8 12167.3 510.449   3
   1  -4  -9 57278.6 1074.18   1
  -1   4  -9 59326.1 1284.05   1
  -1   4  -9 55650.0 1286.32   3
  -1   4 -10 7523.39 412.062   1
  -1   4 -10 6720.81 394.283   3
   1  -4 -10 6911.10 311.999   1
  -1   4 -11 22233.9 771.314   3
  -1   4 -11 22013.1 778.040   1
  -1   4 -12 1287.94 191.870   1
  -1   4 -12 1289.41 181.242   3
  -1   4 -13 12610.3 632.814   1
  -1   4 -13 12044.3 578.852   3
  -1   4 -14 1491.21 226.752   1
  -1   4 -15 575.064 133.289   9
  -1   4 -15 580.904 155.473   7
  -1   4 -15 572.271 158.310   1
  -1   4 -15 647.092 157.549   5
  -1  -4  16 3511.43 339.725   2
  -1   4 -16 3277.24 362.885   1
  -1   4 -16 3263.62 329.549   9
  -1   4 -16 3619.32 368.253   5
  -1   4 -16 3385.86 343.319   7
  -1   4 -17 1199.57 232.964   1
  -1   4 -17 1251.83 218.740   7
  -1   4 -17 746.753 165.525   9
   1  -4 -17 1115.19 201.104   5
  -1   4 -17 920.090 201.207   5
  -1  -4  17 973.583 202.237   2
  -1   4 -18 1242.06 213.636   7
  -1   4 -18 1081.14 213.145   5
  -1   4 -18 1352.73 228.662   9
   1  -4 -18 1365.76 220.938   5
  -1   4 -19 911.748 185.819   7
   1  -4 -19 919.202 187.562   5
  -1   4 -19 1139.13 222.593   5
   1  -4 -20 1352.29 210.686   5
  -1   4 -20 1349.64 242.829   5
  -1   4 -20 1169.64 202.849   7
  -1   4 -21 314.316 125.052   5
  -1   4 -21 154.090 102.111   7
   1  -4 -21 223.693 83.6184   5
  -1   4 -22 319.510 112.482   5
  -1   4 -22 282.949 120.701   4
  -1   4 -22 375.197 109.785   7
  -1   4 -23 1112.62 191.881   4
  -1   4 -23 1440.65 209.025   5
  -1   4 -24 891.743 160.344   4
  -1   4 -24 861.888 151.428   5
  -1   4 -25 715.815 120.364   5
  -1   4 -25 742.725 123.285   4
   1   5 -25 911.618 118.030   7
   1   5 -25 1051.48 138.611   5
   1   5 -25 748.003 124.785   4
   1   5 -24 2567.72 231.878   7
   1   5 -24 3178.45 274.044   5
  -1  -5 -23 2321.14 216.966   5
   1   5 -23 2442.89 266.116   5
   1   5 -23 2121.72 237.017   7
  -1  -5 -22 813.573 143.975   5
   1   5 -22 682.675 152.720   5
   1   5 -22 701.121 159.128   7
   1   5 -21 8617.66 561.179   7
  -1  -5 -21 9122.93 518.077   5
   1   5 -21 9020.34 592.059   5
   1   5 -21 9236.60 567.650   9
   1   5 -20 4801.33 441.186   7
  -1  -5 -20 5095.24 408.770   5
   1   5 -20 5116.44 431.972   9
   1   5 -20 5665.40 480.921   5
   1   5 -19 1856.86 270.583   9
   1   5 -19 1993.30 298.908   5
  -1  -5 -19 1907.98 255.502   5
   1   5 -19 1508.78 261.642   7
   1   5 -18 903.642 196.381   5
   1   5 -18 379.152 139.124   9
  -1  -5 -18 644.013 166.910   5
   1   5 -17 1025.09 189.389   9
   1   5 -17 1115.81 217.438   5
  -1  -5 -17 1197.20 207.522   5
  -1  -5 -16 2328.15 286.664   5
   1   5 -16 2364.60 331.585   1
   1   5 -16 1872.32 241.892   9
   1   5 -16 1916.35 279.122   5
   1   5 -15 2701.08 327.843   5
   1   5 -15 2959.93 361.432   1
   1   5 -15 2744.50 337.864   3
  -1  -5 -15 2827.10 311.157   5
   1   5 -15 2963.06 300.156   9
  -1  -5 -14 2052.39 262.351   5
   1   5 -14 1675.62 258.989   3
   1   5 -14 2235.89 299.747   1
   1   5 -14 2027.33 236.993   9
   1   5 -14 1860.50 258.545   5
   1   5 -13 1141.93 212.716   3
   1   5 -13 1578.39 242.075   1
  -1  -5 -12 1527.51 176.730   1
   1   5 -12 1308.79 213.431   1
   1   5 -12 1365.61 221.729   3
   1   5 -11 38222.0 1159.61   1
  -1  -5 -11 40134.4 975.841   1
  -1  -5 -10 16725.2 564.438   1
   1   5 -10 15581.3 707.202   3
   1   5 -10 16117.1 678.511   1
  -1  -5  -9 21526.6 631.254   1
   1   5  -9 20830.3 795.052   3
   1   5  -9 20478.5 747.433   1
   1   5  -8 13840.3 575.139   1
  -1  -5  -8 14196.8 477.690   1
   1   5  -8 13570.8 606.567   3
  -1  -5  -7 65516.4 1217.95   1
   1   5  -7 66368.6 1462.61   3
   1   5  -6 1947.71 203.169   3
  -1  -5  -6 2039.10 155.798   1
  -1  -5  -6 1885.31 136.131   2
  -1  -5  -5 6900.93 250.656   2
   1   5  -5 6847.35 372.607   3
   1   5  -5 7075.07 355.666   1
   1   5  -4 36620.0 888.512   1
  -1  -5  -4 36749.5 686.367   2
   1   5  -4 37694.9 928.960   3
   1   5  -3 2091.57 174.050   1
   1   5  -3 2163.39 188.496   3
  -1  -5  -3 2016.73 118.578   2
  -1  -5  -2 41823.4 740.920   2
   1   5  -2 44731.6 959.076   3
  -1  -5  -1 45121.7 806.347   2
   1   5  -1 47325.3 971.640   3
  -1   5   1 47503.2 925.826   3
  -1  -5   0 135.897 39.7770   2
  -1   5   0 194.252 52.1748   3
  -1   5   0 188.905 21.3796   1
   1   5   0 185.088 48.6863   3
  -1   5  -1 46564.6 737.683   1
   1   5   1 45988.3 903.799   3
  -1   5  -1 46348.1 969.176   3
  -1  -5   1 45738.0 863.594   2
  -1   5  -2 43986.9 769.084   1
   1   5   2 44879.4 849.922   3
  -1  -5   2 43659.2 868.603   2
  -1   5  -2 43959.4 964.536   3
  -1  -5   3 2070.36 155.951   2
  -1   5  -3 1950.17 128.502   1
   1   5   3 2329.70 138.267   3
  -1   5  -3 2472.47 200.474   3
   1   5   4 37909.3 665.930   3
  -1   5  -4 38148.3 770.382   1
  -1  -5   4 36441.2 824.018   2
  -1   5  -4 37755.7 924.394   3
  -1   5  -5 7657.87 311.260   1
  -1   5  -5 7097.16 373.382   3
  -1  -5   5 7013.99 324.953   2
  -1   5  -6 1793.62 191.799   3
  -1   5  -6 2040.59 170.603   1
  -1   5  -7 62998.7 1389.62   3
  -1   5  -7 61781.3 1248.55   1
  -1   5  -8 13109.9 569.262   3
  -1   5  -8 14177.8 530.474   1
  -1   5  -9 20873.8 696.773   1
  -1   5  -9 20661.9 748.248   3
  -1   5 -10 15253.2 655.418   3
  -1   5 -10 16007.6 632.077   1
  -1   5 -11 39420.8 1107.17   1
  -1   5 -11 36463.3 1101.10   3
  -1   5 -12 1406.03 201.858   3
  -1   5 -12 1873.69 231.625   1
  -1   5 -13 1290.92 196.522   3
  -1   5 -13 1227.51 203.205   1
  -1   5 -14 1987.50 255.976   7
  -1   5 -14 1659.58 233.030   5
  -1   5 -14 2173.80 254.038   9
  -1   5 -14 1933.77 245.468   3
  -1   5 -14 2127.92 272.029   1
  -1   5 -15 2686.86 308.123   5
  -1  -5  15 2601.86 295.186   2
  -1   5 -15 3077.63 310.488   9
  -1   5 -15 3013.68 345.668   1
  -1   5 -15 2691.74 305.401   7
  -1   5 -16 1800.20 256.124   7
  -1  -5  16 2441.84 289.585   2
  -1   5 -16 2379.59 302.556   5
  -1   5 -16 2242.47 269.416   9
  -1   5 -16 1935.80 288.526   1
  -1   5 -17 956.818 192.348   9
  -1   5 -17 1024.09 195.903   7
  -1   5 -17 934.060 198.794   5
  -1   5 -18 624.076 151.509   9
  -1   5 -18 597.121 168.454   5
  -1   5 -18 601.682 155.495   7
  -1   5 -19 1418.92 248.782   5
  -1   5 -19 2112.73 279.596   7
  -1   5 -20 4826.57 394.882   7
  -1   5 -20 5290.49 448.047   5
  -1   5 -21 8600.26 503.293   7
  -1   5 -21 9124.75 573.445   5
  -1   5 -22 903.694 180.582   4
  -1   5 -22 731.583 158.594   5
  -1   5 -22 972.719 162.510   7
  -1   5 -23 2417.89 214.480   7
  -1   5 -23 2256.47 250.124   5
  -1   5 -23 1829.67 237.395   4
  -1   5 -24 2752.56 257.854   4
  -1   5 -24 3391.24 269.194   5
  -1   5 -25 1020.24 138.126   4
  -1   5 -25 922.466 123.250   5
   1   6 -25 525.388 88.7355   5
   1   6 -25 255.969 67.7384   4
   1   6 -24 1768.54 193.006   5
   1   6 -24 1439.11 161.835   7
   1   6 -23 1274.23 177.584   7
   1   6 -23 1466.48 195.012   5
   1   6 -22 610.253 144.952   7
   1   6 -22 484.957 128.910   5
   1   6 -21 625.627 155.365   7
   1   6 -21 647.606 149.430   9
   1   6 -21 503.194 138.710   5
   1   6 -20 1380.57 240.079   7
   1   6 -20 1424.65 240.993   5
   1   6 -20 1671.23 248.730   9
  -1  -6 -20 1436.55 202.972   5
  -1  -6 -19 7225.90 475.777   5
   1   6 -19 8237.04 583.754   7
   1   6 -19 8276.16 544.808   9
   1   6 -19 8237.98 580.734   5
   1   6 -18 15524.8 815.492   5
   1   6 -18 14634.7 740.951   9
  -1  -6 -18 14568.9 699.345   5
   1   6 -18 13305.2 765.448   7
   1   6 -17 2988.41 368.379   7
  -1  -6 -17 3149.91 322.072   5
   1   6 -17 3356.72 341.653   9
   1   6 -17 2955.48 357.770   5
   1   6 -16 1046.79 207.900   5
   1   6 -16 750.480 206.828   1
  -1  -6 -16 938.092 181.019   5
   1   6 -16 944.507 211.713   7
   1   6 -16 1137.41 195.050   9
   1   6 -15 1008.05 219.051   1
   1   6 -15 957.605 206.149   5
   1   6 -15 725.928 194.066   3
   1   6 -15 1109.36 192.951   9
   1   6 -15 1220.92 229.476   7
   1   6 -14 4211.63 425.863   3
   1   6 -14 4561.14 408.238   5
   1   6 -14 4672.64 369.030   9
   1   6 -14 4496.14 433.150   1
   1   6 -13 20171.1 753.964   9
   1   6 -13 17100.1 857.579   3
   1   6 -13 17549.2 844.794   1
   1   6 -13 17579.5 587.732   6
   1   6 -13 19225.7 825.208   5
   1   6 -12 5550.01 441.277   1
   1   6 -12 5571.55 463.156   3
   1   6 -11 9563.39 599.014   3
   1   6 -11 9242.97 555.791   1
   1   6 -10 2245.53 259.451   1
   1   6 -10 2590.35 299.153   3
   1   6  -9 470.293 127.770   3
   1   6  -9 310.638 91.7723   1
   1   6  -8 8444.84 501.376   3
  -1  -6  -8 8147.19 340.552   1
   1   6  -8 7836.54 445.227   1
   1   6  -7 3087.54 287.093   3
  -1  -6  -7 3442.69 208.625   1
   1   6  -7 3195.19 271.089   1
   1   6  -6 33878.5 1005.07   3
  -1  -6  -6 35984.6 730.030   2
  -1  -6  -6 35863.1 774.740   1
   1   6  -6 33359.3 935.313   1
  -1  -6  -5 8081.52 281.593   2
   1   6  -5 8211.94 442.345   3
   1   6  -5 8425.40 414.021   1
  -1  -6  -4 10546.4 312.842   2
   1   6  -4 10408.0 449.197   1
   1   6  -4 10310.8 477.618   3
[truncated: 767,449 more chars]
